# Supplementary material for: Quantifying spatial acuity of frequency resolved midair ultrasound vibrotactile stimuli
Source: Sci Rep. 2023 Nov 30;13:21149. doi: 10.1038/s41598-023-48037-0 (PMC10689848; doi:10.1038/s41598-023-48037-0)
Supplement: Supplementary file 1 — Supplementary Information 1. [file 41598_2023_48037_MOESM1_ESM.xlsx]

## Sheet: A
Individual raw 2PD data for Experiments 1-3
Two_Point_Distance = Disctances are in mm, labels refer to the position of the single point in the catch trials
Response: 0 = 'one point'; 1 = 'two points'
Experiment_Number	Participant_Number	Block_Number	Trial_Number	Frequency_(Hz)	Skin_Region	Intensity_of_200Hz_Stimulus	Trial_Type	Trial_Type_Counter	Two_Point_Distance	Response	Reversal_Number	Distance_at_Reversal_(mm)
1	1	1	1	50	Index	1	Catch_Trial	1	Center	0	0	0
1	1	1	2	50	Index	1	Descending_Staircase	1	65	1	0	0
1	1	1	3	50	Index	1	Catch_Trial	2	Center	1	1	2
1	1	1	4	50	Index	1	Ascending_Staircase	1	5	0	0	0
1	1	1	5	50	Index	1	Descending_Staircase	2	55	1	0	0
1	1	1	6	50	Index	1	Descending_Staircase	3	45	1	0	0
1	1	1	7	50	Index	1	Catch_Trial	3	Front	0	2	2
1	1	1	8	50	Index	1	Descending_Staircase	4	35	1	0	0
1	1	1	9	50	Index	1	Descending_Staircase	5	25	0	1	25
1	1	1	10	50	Index	1	Ascending_Staircase	2	15	0	0	0
1	1	1	11	50	Index	1	Ascending_Staircase	3	25	0	0	0
1	1	1	12	50	Index	1	Descending_Staircase	6	35	1	2	35
1	1	1	13	50	Index	1	Ascending_Staircase	4	35	1	1	35
1	1	1	14	50	Index	1	Descending_Staircase	7	25	0	3	25
1	1	1	15	50	Index	1	Descending_Staircase	8	35	1	4	35
1	1	1	16	50	Index	1	Descending_Staircase	9	30	0	5	30
1	1	1	17	50	Index	1	Ascending_Staircase	5	25	0	2	25
1	1	1	18	50	Index	1	Catch_Trial	4	Front	0	2	0
1	1	1	19	50	Index	1	Ascending_Staircase	6	35	1	3	35
1	1	1	20	50	Index	1	Descending_Staircase	10	35	1	6	35
1	1	1	21	50	Index	1	Descending_Staircase	11	33	1	6	0
1	1	1	22	50	Index	1	Ascending_Staircase	7	25	0	4	25
1	1	1	23	50	Index	1	Catch_Trial	5	Back	0	2	0
1	1	1	24	50	Index	1	Descending_Staircase	12	31	1	6	0
1	1	1	25	50	Index	1	Catch_Trial	6	Center	0	2	0
1	1	1	26	50	Index	1	Catch_Trial	7	Front	0	2	0
1	1	1	27	50	Index	1	Descending_Staircase	13	29	0	7	29
1	1	1	28	50	Index	1	Descending_Staircase	14	31	1	8	31
1	1	1	29	50	Index	1	Descending_Staircase	15	30	1	8	0
1	1	1	30	50	Index	1	Ascending_Staircase	8	30	1	5	30
1	1	1	31	50	Index	1	Descending_Staircase	16	29	1	8	0
1	1	1	32	50	Index	1	Ascending_Staircase	9	25	1	5	0
1	1	1	33	50	Index	1	Descending_Staircase	17	28	1	8	0
1	1	1	34	50	Index	1	Ascending_Staircase	10	23	0	6	23
1	1	1	35	50	Index	1	Catch_Trial	8	Front	0	2	0
1	1	1	36	50	Index	1	Ascending_Staircase	11	25	0	6	0
1	1	1	37	50	Index	1	Descending_Staircase	18	27	0	9	27
1	1	1	38	50	Index	1	Ascending_Staircase	12	27	0	6	0
1	1	1	39	50	Index	1	Ascending_Staircase	13	29	1	7	29
1	1	1	40	50	Index	1	Ascending_Staircase	14	27	0	8	27
1	1	1	41	50	Index	1	Ascending_Staircase	15	28	1	9	28
1	1	1	42	50	Index	1	Ascending_Staircase	16	27	1	9	0
1	1	1	43	50	Index	1	Descending_Staircase	19	28	1	10	28
1	1	1	44	50	Index	1	Ascending_Staircase	17	26	1	9	0
1	1	1	45	50	Index	1	Ascending_Staircase	18	25	0	10	25
1	1	2	1	50	Index	1	Ascending_Staircase	1	5	0	0	0
1	1	2	2	50	Index	1	Descending_Staircase	1	65	1	0	0
1	1	2	3	50	Index	1	Ascending_Staircase	2	15	0	0	0
1	1	2	4	50	Index	1	Catch_Trial	1	Back	0	0	0
1	1	2	5	50	Index	1	Catch_Trial	2	Front	0	0	0
1	1	2	6	50	Index	1	Descending_Staircase	2	55	1	0	0
1	1	2	7	50	Index	1	Descending_Staircase	3	45	1	0	0
1	1	2	8	50	Index	1	Ascending_Staircase	3	25	0	0	0
1	1	2	9	50	Index	1	Catch_Trial	3	Front	0	0	0
1	1	2	10	50	Index	1	Catch_Trial	4	Back	0	0	0
1	1	2	11	50	Index	1	Ascending_Staircase	4	35	1	1	35
1	1	2	12	50	Index	1	Ascending_Staircase	5	25	0	2	25
1	1	2	13	50	Index	1	Descending_Staircase	4	35	1	0	0
1	1	2	14	50	Index	1	Ascending_Staircase	6	35	1	3	35
1	1	2	15	50	Index	1	Descending_Staircase	5	25	0	1	25
1	1	2	16	50	Index	1	Descending_Staircase	6	35	1	2	35
1	1	2	17	50	Index	1	Descending_Staircase	7	25	0	3	25
1	1	2	18	50	Index	1	Descending_Staircase	8	35	1	4	35
1	1	2	19	50	Index	1	Ascending_Staircase	7	25	0	4	25
1	1	2	20	50	Index	1	Descending_Staircase	9	30	1	4	0
1	1	2	21	50	Index	1	Ascending_Staircase	8	30	1	5	30
1	1	2	22	50	Index	1	Ascending_Staircase	9	25	0	6	25
1	1	2	23	50	Index	1	Ascending_Staircase	10	27	1	7	27
1	1	2	24	50	Index	1	Ascending_Staircase	11	25	1	7	0
1	1	2	25	50	Index	1	Descending_Staircase	10	25	0	5	25
1	1	2	26	50	Index	1	Descending_Staircase	11	30	1	6	30
1	1	2	27	50	Index	1	Catch_Trial	5	Center	0	0	0
1	1	2	28	50	Index	1	Descending_Staircase	12	28	1	6	0
1	1	2	29	50	Index	1	Descending_Staircase	13	26	0	7	26
1	1	2	30	50	Index	1	Descending_Staircase	14	28	1	8	28
1	1	2	31	50	Index	1	Descending_Staircase	15	27	1	8	0
1	1	2	32	50	Index	1	Descending_Staircase	16	26	1	8	0
1	1	2	33	50	Index	1	Descending_Staircase	17	25	1	8	0
1	1	2	34	50	Index	1	Ascending_Staircase	12	24	1	7	0
1	1	2	35	50	Index	1	Descending_Staircase	18	24	1	8	0
1	1	2	36	50	Index	1	Catch_Trial	6	Front	0	0	0
1	1	2	37	50	Index	1	Descending_Staircase	19	23	0	9	23
1	1	2	38	50	Index	1	Ascending_Staircase	13	23	0	8	23
1	1	2	39	50	Index	1	Descending_Staircase	20	24	0	9	0
1	1	2	40	50	Index	1	Ascending_Staircase	14	24	0	8	0
1	1	2	41	50	Index	1	Ascending_Staircase	15	25	0	8	0
1	1	2	42	50	Index	1	Catch_Trial	7	Front	0	0	0
1	1	2	43	50	Index	1	Ascending_Staircase	16	26	1	9	26
1	1	2	44	50	Index	1	Ascending_Staircase	17	25	1	9	0
1	1	2	45	50	Index	1	Descending_Staircase	21	25	1	10	25
1	1	2	46	50	Index	1	Ascending_Staircase	18	24	0	10	24
1	1	3	1	50	Palm	1	Descending_Staircase	1	65	1	0	0
1	1	3	2	50	Palm	1	Descending_Staircase	2	55	1	0	0
1	1	3	3	50	Palm	1	Descending_Staircase	3	45	1	0	0
1	1	3	4	50	Palm	1	Catch_Trial	1	Front	0	0	0
1	1	3	5	50	Palm	1	Ascending_Staircase	1	5	0	0	0
1	1	3	6	50	Palm	1	Catch_Trial	2	Front	0	0	0
1	1	3	7	50	Palm	1	Descending_Staircase	4	35	0	1	35
1	1	3	8	50	Palm	1	Ascending_Staircase	2	15	0	0	0
1	1	3	9	50	Palm	1	Catch_Trial	3	Center	0	0	0
1	1	3	10	50	Palm	1	Descending_Staircase	5	45	1	2	45
1	1	3	11	50	Palm	1	Catch_Trial	4	Center	1	1	2
1	1	3	12	50	Palm	1	Descending_Staircase	6	35	1	2	0
1	1	3	13	50	Palm	1	Descending_Staircase	7	25	0	3	25
1	1	3	14	50	Palm	1	Catch_Trial	5	Back	0	2	2
1	1	3	15	50	Palm	1	Descending_Staircase	8	35	1	4	35
1	1	3	16	50	Palm	1	Ascending_Staircase	3	25	1	1	25
1	1	3	17	50	Palm	1	Descending_Staircase	9	30	0	5	30
1	1	3	18	50	Palm	1	Descending_Staircase	10	35	0	5	0
1	1	3	19	50	Palm	1	Descending_Staircase	11	37	1	6	37
1	1	3	20	50	Palm	1	Ascending_Staircase	4	15	0	2	15
1	1	3	21	50	Palm	1	Catch_Trial	6	Front	0	2	0
1	1	3	22	50	Palm	1	Descending_Staircase	12	35	1	6	0
1	1	3	23	50	Palm	1	Ascending_Staircase	5	25	1	3	25
1	1	3	24	50	Palm	1	Descending_Staircase	13	33	1	6	0
1	1	3	25	50	Palm	1	Catch_Trial	7	Back	1	3	2
1	1	3	26	50	Palm	1	Descending_Staircase	14	31	1	6	0
1	1	3	27	50	Palm	1	Ascending_Staircase	6	15	0	4	15
1	1	3	28	50	Palm	1	Descending_Staircase	15	29	1	6	0
1	1	3	29	50	Palm	1	Descending_Staircase	16	27	0	7	27
1	1	3	30	50	Palm	1	Catch_Trial	8	Back	0	4	2
1	1	3	31	50	Palm	1	Descending_Staircase	17	29	0	7	0
1	1	3	32	50	Palm	1	Descending_Staircase	18	30	1	8	30
1	1	3	33	50	Palm	1	Ascending_Staircase	7	20	1	5	20
1	1	3	34	50	Palm	1	Descending_Staircase	19	29	1	8	0
1	1	3	35	50	Palm	1	Catch_Trial	9	Front	0	4	0
1	1	3	36	50	Palm	1	Ascending_Staircase	8	15	0	6	15
1	1	3	37	50	Palm	1	Descending_Staircase	20	28	0	9	28
1	1	3	38	50	Palm	1	Ascending_Staircase	9	17	0	6	0
1	1	3	39	50	Palm	1	Ascending_Staircase	10	19	0	6	0
1	1	3	40	50	Palm	1	Ascending_Staircase	11	21	0	6	0
1	1	3	41	50	Palm	1	Descending_Staircase	21	29	1	10	29
1	1	3	42	50	Palm	1	Ascending_Staircase	12	23	1	7	23
1	1	3	43	50	Palm	1	Catch_Trial	10	Front	0	4	0
1	1	3	44	50	Palm	1	Ascending_Staircase	13	21	0	8	21
1	1	3	45	50	Palm	1	Catch_Trial	11	Back	0	4	0
1	1	3	46	50	Palm	1	Catch_Trial	12	Front	0	4	0
1	1	3	47	50	Palm	1	Catch_Trial	13	Center	0	4	0
1	1	3	48	50	Palm	1	Ascending_Staircase	14	22	1	9	22
1	1	3	49	50	Palm	1	Catch_Trial	14	Front	0	4	0
1	1	3	50	50	Palm	1	Ascending_Staircase	15	21	1	9	0
1	1	3	51	50	Palm	1	Ascending_Staircase	16	20	0	10	20
1	1	4	1	50	Palm	1	Descending_Staircase	1	65	1	0	0
1	1	4	2	50	Palm	1	Ascending_Staircase	1	5	0	0	0
1	1	4	3	50	Palm	1	Descending_Staircase	2	55	1	0	0
1	1	4	4	50	Palm	1	Ascending_Staircase	2	15	1	1	15
1	1	4	5	50	Palm	1	Descending_Staircase	3	45	1	0	0
1	1	4	6	50	Palm	1	Descending_Staircase	4	35	1	0	0
1	1	4	7	50	Palm	1	Ascending_Staircase	3	5	0	2	5
1	1	4	8	50	Palm	1	Ascending_Staircase	4	15	1	3	15
1	1	4	9	50	Palm	1	Catch_Trial	1	Back	0	0	0
1	1	4	10	50	Palm	1	Catch_Trial	2	Back	0	0	0
1	1	4	11	50	Palm	1	Descending_Staircase	5	25	1	0	0
1	1	4	12	50	Palm	1	Descending_Staircase	6	15	1	0	0
1	1	4	13	50	Palm	1	Ascending_Staircase	5	5	0	4	5
1	1	4	14	50	Palm	1	Catch_Trial	3	Back	1	1	2
1	1	4	15	50	Palm	1	Descending_Staircase	7	5	0	1	5
1	1	4	16	50	Palm	1	Descending_Staircase	8	15	1	2	15
1	1	4	17	50	Palm	1	Ascending_Staircase	6	10	0	4	0
1	1	4	18	50	Palm	1	Descending_Staircase	9	5	0	3	5
1	1	4	19	50	Palm	1	Descending_Staircase	10	15	1	4	15
1	1	4	20	50	Palm	1	Catch_Trial	4	Center	0	2	2
1	1	4	21	50	Palm	1	Ascending_Staircase	7	15	1	5	15
1	1	4	22	50	Palm	1	Ascending_Staircase	8	10	1	5	0
1	1	4	23	50	Palm	1	Descending_Staircase	11	10	0	5	10
1	1	4	24	50	Palm	1	Descending_Staircase	12	15	0	5	0
1	1	4	25	50	Palm	1	Ascending_Staircase	9	8	1	5	0
1	1	4	26	50	Palm	1	Descending_Staircase	13	17	1	6	17
1	1	4	27	50	Palm	1	Catch_Trial	5	Back	0	2	0
1	1	4	28	50	Palm	1	Descending_Staircase	14	15	1	6	0
1	1	4	29	50	Palm	1	Ascending_Staircase	10	6	0	6	6
1	1	4	30	50	Palm	1	Descending_Staircase	15	13	1	6	0
1	1	4	31	50	Palm	1	Ascending_Staircase	11	8	0	6	0
1	1	4	32	50	Palm	1	Descending_Staircase	16	11	1	6	0
1	1	4	33	50	Palm	1	Descending_Staircase	17	9	0	7	9
1	1	4	34	50	Palm	1	Descending_Staircase	18	11	1	8	11
1	1	4	35	50	Palm	1	Catch_Trial	6	Center	0	2	0
1	1	4	36	50	Palm	1	Ascending_Staircase	12	10	1	7	10
1	1	4	37	50	Palm	1	Ascending_Staircase	13	8	1	7	0
1	1	4	38	50	Palm	1	Ascending_Staircase	14	7	0	8	7
1	1	4	39	50	Palm	1	Catch_Trial	7	Back	1	3	2
1	1	4	40	50	Palm	1	Descending_Staircase	19	10	0	9	10
1	1	4	41	50	Palm	1	Descending_Staircase	20	11	1	10	11
1	1	4	42	50	Palm	1	Ascending_Staircase	15	8	0	8	0
1	1	4	43	50	Palm	1	Ascending_Staircase	16	9	0	8	0
1	1	4	44	50	Palm	1	Ascending_Staircase	17	10	0	8	0
1	1	4	45	50	Palm	1	Catch_Trial	8	Back	0	4	2
1	1	4	46	50	Palm	1	Ascending_Staircase	18	11	1	9	11
1	1	4	47	50	Palm	1	Ascending_Staircase	19	10	0	10	10
1	1	5	1	200	Index	1	Catch_Trial	1	Center	0	0	0
1	1	5	2	200	Index	1	Descending_Staircase	1	65	1	0	0
1	1	5	3	200	Index	1	Descending_Staircase	2	55	1	0	0
1	1	5	4	200	Index	1	Descending_Staircase	3	45	1	0	0
1	1	5	5	200	Index	1	Descending_Staircase	4	35	1	0	0
1	1	5	6	200	Index	1	Ascending_Staircase	1	5	0	0	0
1	1	5	7	200	Index	1	Ascending_Staircase	2	15	0	0	0
1	1	5	8	200	Index	1	Descending_Staircase	5	25	0	1	25
1	1	5	9	200	Index	1	Ascending_Staircase	3	25	0	0	0
1	1	5	10	200	Index	1	Ascending_Staircase	4	35	1	1	35
1	1	5	11	200	Index	1	Ascending_Staircase	5	25	0	2	25
1	1	5	12	200	Index	1	Descending_Staircase	6	35	1	2	35
1	1	5	13	200	Index	1	Ascending_Staircase	6	35	1	3	35
1	1	5	14	200	Index	1	Descending_Staircase	7	25	0	3	25
1	1	5	15	200	Index	1	Ascending_Staircase	7	25	1	3	0
1	1	5	16	200	Index	1	Ascending_Staircase	8	20	0	4	20
1	1	5	17	200	Index	1	Descending_Staircase	8	35	1	4	35
1	1	5	18	200	Index	1	Ascending_Staircase	9	25	1	5	25
1	1	5	19	200	Index	1	Catch_Trial	2	Center	0	0	0
1	1	5	20	200	Index	1	Ascending_Staircase	10	20	0	6	20
1	1	5	21	200	Index	1	Catch_Trial	3	Front	0	0	0
1	1	5	22	200	Index	1	Descending_Staircase	9	30	1	4	0
1	1	5	23	200	Index	1	Catch_Trial	4	Back	0	0	0
1	1	5	24	200	Index	1	Catch_Trial	5	Front	0	0	0
1	1	5	25	200	Index	1	Descending_Staircase	10	25	1	4	0
1	1	5	26	200	Index	1	Ascending_Staircase	11	22	0	6	0
1	1	5	27	200	Index	1	Catch_Trial	6	Front	1	1	2
1	1	5	28	200	Index	1	Ascending_Staircase	12	24	1	7	24
1	1	5	29	200	Index	1	Ascending_Staircase	13	22	1	7	0
1	1	5	30	200	Index	1	Ascending_Staircase	14	21	0	8	21
1	1	5	31	200	Index	1	Ascending_Staircase	15	22	1	9	22
1	1	5	32	200	Index	1	Ascending_Staircase	16	21	0	10	21
1	1	5	33	200	Index	1	Descending_Staircase	11	20	0	5	20
1	1	5	34	200	Index	1	Descending_Staircase	12	25	1	6	25
1	1	5	35	200	Index	1	Descending_Staircase	13	23	0	7	23
1	1	5	36	200	Index	1	Descending_Staircase	14	25	1	8	25
1	1	5	37	200	Index	1	Descending_Staircase	15	24	1	8	0
1	1	5	38	200	Index	1	Descending_Staircase	16	23	1	8	0
1	1	5	39	200	Index	1	Descending_Staircase	17	22	0	9	22
1	1	5	40	200	Index	1	Descending_Staircase	18	23	1	10	23
1	1	6	1	200	Index	1	Ascending_Staircase	1	5	0	0	0
1	1	6	2	200	Index	1	Ascending_Staircase	2	15	0	0	0
1	1	6	3	200	Index	1	Catch_Trial	1	Center	0	0	0
1	1	6	4	200	Index	1	Catch_Trial	2	Back	0	0	0
1	1	6	5	200	Index	1	Descending_Staircase	1	65	1	0	0
1	1	6	6	200	Index	1	Descending_Staircase	2	55	1	0	0
1	1	6	7	200	Index	1	Ascending_Staircase	3	25	1	1	25
1	1	6	8	200	Index	1	Descending_Staircase	3	45	1	0	0
1	1	6	9	200	Index	1	Descending_Staircase	4	35	1	0	0
1	1	6	10	200	Index	1	Catch_Trial	3	Center	0	0	0
1	1	6	11	200	Index	1	Catch_Trial	4	Front	1	1	2
1	1	6	12	200	Index	1	Descending_Staircase	5	25	0	1	25
1	1	6	13	200	Index	1	Ascending_Staircase	4	15	0	2	15
1	1	6	14	200	Index	1	Descending_Staircase	6	35	1	2	35
1	1	6	15	200	Index	1	Catch_Trial	5	Center	0	2	2
1	1	6	16	200	Index	1	Ascending_Staircase	5	25	0	2	0
1	1	6	17	200	Index	1	Ascending_Staircase	6	35	1	3	35
1	1	6	18	200	Index	1	Descending_Staircase	7	25	1	2	0
1	1	6	19	200	Index	1	Catch_Trial	6	Center	0	2	0
1	1	6	20	200	Index	1	Ascending_Staircase	7	25	1	3	0
1	1	6	21	200	Index	1	Descending_Staircase	8	15	0	3	15
1	1	6	22	200	Index	1	Ascending_Staircase	8	20	0	4	20
1	1	6	23	200	Index	1	Ascending_Staircase	9	25	0	4	0
1	1	6	24	200	Index	1	Descending_Staircase	9	25	0	3	0
1	1	6	25	200	Index	1	Descending_Staircase	10	30	1	4	30
1	1	6	26	200	Index	1	Descending_Staircase	11	25	1	4	0
1	1	6	27	200	Index	1	Ascending_Staircase	10	30	1	5	30
1	1	6	28	200	Index	1	Ascending_Staircase	11	25	1	5	0
1	1	6	29	200	Index	1	Ascending_Staircase	12	23	0	6	23
1	1	6	30	200	Index	1	Ascending_Staircase	13	25	1	7	25
1	1	6	31	200	Index	1	Descending_Staircase	12	20	0	5	20
1	1	6	32	200	Index	1	Catch_Trial	7	Front	0	2	0
1	1	6	33	200	Index	1	Descending_Staircase	13	25	1	6	25
1	1	6	34	200	Index	1	Ascending_Staircase	14	23	0	8	23
1	1	6	35	200	Index	1	Catch_Trial	8	Back	0	2	0
1	1	6	36	200	Index	1	Descending_Staircase	14	23	0	7	23
1	1	6	37	200	Index	1	Catch_Trial	9	Back	0	2	0
1	1	6	38	200	Index	1	Descending_Staircase	15	25	1	8	25
1	1	6	39	200	Index	1	Ascending_Staircase	15	24	1	9	24
1	1	6	40	200	Index	1	Ascending_Staircase	16	23	1	9	0
1	1	6	41	200	Index	1	Descending_Staircase	16	24	1	8	0
1	1	6	42	200	Index	1	Ascending_Staircase	17	22	0	10	22
1	1	6	43	200	Index	1	Descending_Staircase	17	23	0	9	23
1	1	6	44	200	Index	1	Descending_Staircase	18	24	1	10	24
1	1	7	1	200	Palm	1	Descending_Staircase	1	65	1	0	0
1	1	7	2	200	Palm	1	Descending_Staircase	2	55	1	0	0
1	1	7	3	200	Palm	1	Ascending_Staircase	1	5	0	0	0
1	1	7	4	200	Palm	1	Descending_Staircase	3	45	1	0	0
1	1	7	5	200	Palm	1	Descending_Staircase	4	35	0	1	35
1	1	7	6	200	Palm	1	Catch_Trial	1	Center	0	0	0
1	1	7	7	200	Palm	1	Catch_Trial	2	Front	0	0	0
1	1	7	8	200	Palm	1	Ascending_Staircase	2	15	0	0	0
1	1	7	9	200	Palm	1	Ascending_Staircase	3	25	1	1	25
1	1	7	10	200	Palm	1	Ascending_Staircase	4	15	0	2	15
1	1	7	11	200	Palm	1	Ascending_Staircase	5	25	0	2	0
1	1	7	12	200	Palm	1	Catch_Trial	3	Center	0	0	0
1	1	7	13	200	Palm	1	Descending_Staircase	5	45	1	2	45
1	1	7	14	200	Palm	1	Descending_Staircase	6	35	1	2	0
1	1	7	15	200	Palm	1	Descending_Staircase	7	25	0	3	25
1	1	7	16	200	Palm	1	Ascending_Staircase	6	35	1	3	35
1	1	7	17	200	Palm	1	Descending_Staircase	8	35	1	4	35
1	1	7	18	200	Palm	1	Descending_Staircase	9	30	1	4	0
1	1	7	19	200	Palm	1	Descending_Staircase	10	25	0	5	25
1	1	7	20	200	Palm	1	Ascending_Staircase	7	25	1	3	0
1	1	7	21	200	Palm	1	Descending_Staircase	11	30	1	6	30
1	1	7	22	200	Palm	1	Catch_Trial	4	Front	0	0	0
1	1	7	23	200	Palm	1	Catch_Trial	5	Back	0	0	0
1	1	7	24	200	Palm	1	Descending_Staircase	12	28	0	7	28
1	1	7	25	200	Palm	1	Ascending_Staircase	8	20	0	4	20
1	1	7	26	200	Palm	1	Descending_Staircase	13	30	1	8	30
1	1	7	27	200	Palm	1	Catch_Trial	6	Front	0	0	0
1	1	7	28	200	Palm	1	Ascending_Staircase	9	25	0	4	0
1	1	7	29	200	Palm	1	Descending_Staircase	14	29	1	8	0
1	1	7	30	200	Palm	1	Ascending_Staircase	10	30	1	5	30
1	1	7	31	200	Palm	1	Descending_Staircase	15	28	1	8	0
1	1	7	32	200	Palm	1	Ascending_Staircase	11	25	0	6	25
1	1	7	33	200	Palm	1	Descending_Staircase	16	27	0	9	27
1	1	7	34	200	Palm	1	Ascending_Staircase	12	27	1	7	27
1	1	7	35	200	Palm	1	Ascending_Staircase	13	25	0	8	25
1	1	7	36	200	Palm	1	Catch_Trial	7	Center	0	0	0
1	1	7	37	200	Palm	1	Descending_Staircase	17	28	1	10	28
1	1	7	38	200	Palm	1	Ascending_Staircase	14	26	1	9	26
1	1	7	39	200	Palm	1	Catch_Trial	8	Center	0	0	0
1	1	7	40	200	Palm	1	Ascending_Staircase	15	25	1	9	0
1	1	7	41	200	Palm	1	Catch_Trial	9	Center	0	0	0
1	1	7	42	200	Palm	1	Ascending_Staircase	16	24	1	9	0
1	1	7	43	200	Palm	1	Ascending_Staircase	17	23	1	9	0
1	1	7	44	200	Palm	1	Ascending_Staircase	18	22	1	9	0
1	1	7	45	200	Palm	1	Catch_Trial	10	Center	0	0	0
1	1	7	46	200	Palm	1	Ascending_Staircase	19	21	1	9	0
1	1	7	47	200	Palm	1	Ascending_Staircase	20	20	1	9	0
1	1	7	48	200	Palm	1	Catch_Trial	11	Center	0	0	0
1	1	7	49	200	Palm	1	Catch_Trial	12	Center	1	1	2
1	1	7	50	200	Palm	1	Catch_Trial	13	Center	0	2	2
1	1	7	51	200	Palm	1	Ascending_Staircase	21	19	0	10	19
1	1	8	1	200	Palm	1	Ascending_Staircase	1	5	0	0	0
1	1	8	2	200	Palm	1	Ascending_Staircase	2	15	1	1	15
1	1	8	3	200	Palm	1	Ascending_Staircase	3	5	0	2	5
1	1	8	4	200	Palm	1	Descending_Staircase	1	65	1	0	0
1	1	8	5	200	Palm	1	Descending_Staircase	2	55	1	0	0
1	1	8	6	200	Palm	1	Descending_Staircase	3	45	1	0	0
1	1	8	7	200	Palm	1	Ascending_Staircase	4	15	0	2	0
1	1	8	8	200	Palm	1	Descending_Staircase	4	35	0	1	35
1	1	8	9	200	Palm	1	Catch_Trial	1	Front	0	0	0
1	1	8	10	200	Palm	1	Ascending_Staircase	5	25	1	3	25
1	1	8	11	200	Palm	1	Ascending_Staircase	6	15	0	4	15
1	1	8	12	200	Palm	1	Catch_Trial	2	Front	0	0	0
1	1	8	13	200	Palm	1	Catch_Trial	3	Center	0	0	0
1	1	8	14	200	Palm	1	Catch_Trial	4	Front	0	0	0
1	1	8	15	200	Palm	1	Descending_Staircase	5	45	1	2	45
1	1	8	16	200	Palm	1	Descending_Staircase	6	35	1	2	0
1	1	8	17	200	Palm	1	Ascending_Staircase	7	20	0	4	0
1	1	8	18	200	Palm	1	Ascending_Staircase	8	25	1	5	25
1	1	8	19	200	Palm	1	Descending_Staircase	7	25	1	2	0
1	1	8	20	200	Palm	1	Ascending_Staircase	9	20	1	5	0
1	1	8	21	200	Palm	1	Descending_Staircase	8	15	0	3	15
1	1	8	22	200	Palm	1	Descending_Staircase	9	25	1	4	25
1	1	8	23	200	Palm	1	Descending_Staircase	10	20	1	4	0
1	1	8	24	200	Palm	1	Descending_Staircase	11	15	0	5	15
1	1	8	25	200	Palm	1	Ascending_Staircase	10	18	0	6	18
1	1	8	26	200	Palm	1	Descending_Staircase	12	20	0	5	0
1	1	8	27	200	Palm	1	Ascending_Staircase	11	20	0	6	0
1	1	8	28	200	Palm	1	Descending_Staircase	13	22	0	5	0
1	1	8	29	200	Palm	1	Descending_Staircase	14	24	1	6	24
1	1	8	30	200	Palm	1	Descending_Staircase	15	22	1	6	0
1	1	8	31	200	Palm	1	Descending_Staircase	16	20	0	7	20
1	1	8	32	200	Palm	1	Catch_Trial	5	Back	0	0	0
1	1	8	33	200	Palm	1	Descending_Staircase	17	22	1	8	22
1	1	8	34	200	Palm	1	Ascending_Staircase	12	22	1	7	22
1	1	8	35	200	Palm	1	Catch_Trial	6	Center	0	0	0
1	1	8	36	200	Palm	1	Descending_Staircase	18	21	0	9	21
1	1	8	37	200	Palm	1	Catch_Trial	7	Back	1	1	2
1	1	8	38	200	Palm	1	Descending_Staircase	19	22	1	10	22
1	1	8	39	200	Palm	1	Ascending_Staircase	13	20	1	7	0
1	1	8	40	200	Palm	1	Catch_Trial	8	Back	0	2	2
1	1	8	41	200	Palm	1	Ascending_Staircase	14	19	1	7	0
1	1	8	42	200	Palm	1	Ascending_Staircase	15	18	1	7	0
1	1	8	43	200	Palm	1	Catch_Trial	9	Center	0	2	0
1	1	8	44	200	Palm	1	Catch_Trial	10	Center	0	2	0
1	1	8	45	200	Palm	1	Catch_Trial	11	Center	0	2	0
1	1	8	46	200	Palm	1	Ascending_Staircase	16	17	1	7	0
1	1	8	47	200	Palm	1	Ascending_Staircase	17	16	1	7	0
1	1	8	48	200	Palm	1	Catch_Trial	12	Center	0	2	0
1	1	8	49	200	Palm	1	Ascending_Staircase	18	15	1	7	0
1	1	8	50	200	Palm	1	Catch_Trial	13	Back	0	2	0
1	1	8	51	200	Palm	1	Ascending_Staircase	19	14	1	7	0
1	1	8	52	200	Palm	1	Ascending_Staircase	20	13	1	7	0
1	1	8	53	200	Palm	1	Catch_Trial	14	Front	0	2	0
1	1	8	54	200	Palm	1	Catch_Trial	15	Front	0	2	0
1	1	8	55	200	Palm	1	Ascending_Staircase	21	12	1	7	0
1	1	8	56	200	Palm	1	Ascending_Staircase	22	11	1	7	0
1	1	8	57	200	Palm	1	Ascending_Staircase	23	10	1	7	0
1	1	8	58	200	Palm	1	Ascending_Staircase	24	9	1	7	0
1	1	8	59	200	Palm	1	Ascending_Staircase	25	8	0	8	8
1	1	8	60	200	Palm	1	Ascending_Staircase	26	9	1	9	9
1	1	8	61	200	Palm	1	Ascending_Staircase	27	8	1	9	0
1	1	8	62	200	Palm	1	Ascending_Staircase	28	7	0	10	7
1	2	1	1	50	Index	1	Ascending_Staircase	1	5	1	0	0
1	2	1	2	50	Index	1	Descending_Staircase	1	65	1	0	0
1	2	1	3	50	Index	1	Descending_Staircase	2	55	1	0	0
1	2	1	4	50	Index	1	Descending_Staircase	3	45	1	0	0
1	2	1	5	50	Index	1	Descending_Staircase	4	35	1	0	0
1	2	1	6	50	Index	1	Descending_Staircase	5	25	0	1	25
1	2	1	7	50	Index	1	Descending_Staircase	6	35	1	2	35
1	2	1	8	50	Index	1	Ascending_Staircase	2	5	1	0	0
1	2	1	9	50	Index	1	Ascending_Staircase	3	5	0	1	5
1	2	1	10	50	Index	1	Descending_Staircase	7	25	0	3	25
1	2	1	11	50	Index	1	Ascending_Staircase	4	15	0	1	0
1	2	1	12	50	Index	1	Catch_Trial	1	Back	1	0	0
1	2	1	13	50	Index	1	Descending_Staircase	8	35	1	4	35
1	2	1	14	50	Index	1	Catch_Trial	2	Front	0	1	2
1	2	1	15	50	Index	1	Catch_Trial	3	Back	0	1	0
1	2	1	16	50	Index	1	Ascending_Staircase	5	25	1	2	25
1	2	1	17	50	Index	1	Descending_Staircase	9	30	1	4	0
1	2	1	18	50	Index	1	Descending_Staircase	10	25	0	5	25
1	2	1	19	50	Index	1	Descending_Staircase	11	30	1	6	30
1	2	1	20	50	Index	1	Ascending_Staircase	6	15	0	3	15
1	2	1	21	50	Index	1	Catch_Trial	4	Front	0	1	0
1	2	1	22	50	Index	1	Catch_Trial	5	Front	0	1	0
1	2	1	23	50	Index	1	Ascending_Staircase	7	25	1	4	25
1	2	1	24	50	Index	1	Descending_Staircase	12	28	1	6	0
1	2	1	25	50	Index	1	Ascending_Staircase	8	20	0	5	20
1	2	1	26	50	Index	1	Catch_Trial	6	Center	1	2	2
1	2	1	27	50	Index	1	Ascending_Staircase	9	25	0	5	0
1	2	1	28	50	Index	1	Ascending_Staircase	10	27	0	5	0
1	2	1	29	50	Index	1	Catch_Trial	7	Center	1	2	0
1	2	1	30	50	Index	1	Ascending_Staircase	11	29	1	6	29
1	2	1	31	50	Index	1	Descending_Staircase	13	26	1	6	0
1	2	1	32	50	Index	1	Descending_Staircase	14	24	1	6	0
1	2	1	33	50	Index	1	Descending_Staircase	15	22	0	7	22
1	2	1	34	50	Index	1	Catch_Trial	8	Front	0	3	2
1	2	1	35	50	Index	1	Ascending_Staircase	12	27	1	6	0
1	2	1	36	50	Index	1	Descending_Staircase	16	24	0	7	0
1	2	1	37	50	Index	1	Catch_Trial	9	Front	0	3	0
1	2	1	38	50	Index	1	Descending_Staircase	17	25	1	8	25
1	2	1	39	50	Index	1	Descending_Staircase	18	24	0	9	24
1	2	1	40	50	Index	1	Catch_Trial	10	Center	0	3	0
1	2	1	41	50	Index	1	Descending_Staircase	19	25	1	10	25
1	2	1	42	50	Index	1	Catch_Trial	11	Back	1	4	2
1	2	1	43	50	Index	1	Ascending_Staircase	13	25	0	7	25
1	2	1	44	50	Index	1	Ascending_Staircase	14	27	1	8	27
1	2	1	45	50	Index	1	Ascending_Staircase	15	26	1	8	0
1	2	1	46	50	Index	1	Catch_Trial	12	Front	1	4	0
1	2	1	47	50	Index	1	Ascending_Staircase	16	25	1	8	0
1	2	1	48	50	Index	1	Ascending_Staircase	17	24	1	8	0
1	2	1	49	50	Index	1	Catch_Trial	13	Center	0	5	2
1	2	1	50	50	Index	1	Ascending_Staircase	18	23	0	9	23
1	2	1	51	50	Index	1	Ascending_Staircase	19	24	0	9	0
1	2	1	52	50	Index	1	Ascending_Staircase	20	25	1	10	25
1	2	2	1	50	Index	1	Descending_Staircase	1	65	1	0	0
1	2	2	2	50	Index	1	Catch_Trial	1	Front	1	0	0
1	2	2	3	50	Index	1	Descending_Staircase	2	55	1	0	0
1	2	2	4	50	Index	1	Descending_Staircase	3	45	1	0	0
1	2	2	5	50	Index	1	Descending_Staircase	4	35	1	0	0
1	2	2	6	50	Index	1	Ascending_Staircase	1	5	1	0	0
1	2	2	7	50	Index	1	Descending_Staircase	5	25	0	1	25
1	2	2	8	50	Index	1	Descending_Staircase	6	35	1	2	35
1	2	2	9	50	Index	1	Ascending_Staircase	2	5	1	0	0
1	2	2	10	50	Index	1	Catch_Trial	2	Center	0	1	2
1	2	2	11	50	Index	1	Ascending_Staircase	3	5	0	1	5
1	2	2	12	50	Index	1	Ascending_Staircase	4	15	0	1	0
1	2	2	13	50	Index	1	Ascending_Staircase	5	25	1	2	25
1	2	2	14	50	Index	1	Ascending_Staircase	6	15	0	3	15
1	2	2	15	50	Index	1	Ascending_Staircase	7	25	1	4	25
1	2	2	16	50	Index	1	Catch_Trial	3	Back	0	1	0
1	2	2	17	50	Index	1	Descending_Staircase	7	25	1	2	0
1	2	2	18	50	Index	1	Descending_Staircase	8	15	1	2	0
1	2	2	19	50	Index	1	Ascending_Staircase	8	20	0	5	20
1	2	2	20	50	Index	1	Ascending_Staircase	9	25	1	6	25
1	2	2	21	50	Index	1	Ascending_Staircase	10	23	0	7	23
1	2	2	22	50	Index	1	Ascending_Staircase	11	25	1	8	25
1	2	2	23	50	Index	1	Descending_Staircase	9	5	0	3	5
1	2	2	24	50	Index	1	Catch_Trial	4	Front	1	2	2
1	2	2	25	50	Index	1	Ascending_Staircase	12	24	1	8	0
1	2	2	26	50	Index	1	Descending_Staircase	10	15	0	3	0
1	2	2	27	50	Index	1	Catch_Trial	5	Back	0	3	2
1	2	2	28	50	Index	1	Catch_Trial	6	Front	0	3	0
1	2	2	29	50	Index	1	Catch_Trial	7	Front	0	3	0
1	2	2	30	50	Index	1	Descending_Staircase	11	20	1	4	20
1	2	2	31	50	Index	1	Ascending_Staircase	13	23	1	8	0
1	2	2	32	50	Index	1	Ascending_Staircase	14	22	0	9	22
1	2	2	33	50	Index	1	Descending_Staircase	12	15	0	5	15
1	2	2	34	50	Index	1	Descending_Staircase	13	20	1	6	20
1	2	2	35	50	Index	1	Catch_Trial	8	Center	0	3	0
1	2	2	36	50	Index	1	Descending_Staircase	14	18	0	7	18
1	2	2	37	50	Index	1	Descending_Staircase	15	20	1	8	20
1	2	2	38	50	Index	1	Descending_Staircase	16	19	0	9	19
1	2	2	39	50	Index	1	Ascending_Staircase	15	23	0	9	0
1	2	2	40	50	Index	1	Descending_Staircase	17	20	0	9	0
1	2	2	41	50	Index	1	Ascending_Staircase	16	24	1	10	24
1	2	2	42	50	Index	1	Catch_Trial	9	Front	0	3	0
1	2	2	43	50	Index	1	Catch_Trial	10	Center	0	3	0
1	2	2	44	50	Index	1	Descending_Staircase	18	21	1	10	21
1	2	3	1	50	Palm	1	Descending_Staircase	1	65	1	0	0
1	2	3	2	50	Palm	1	Ascending_Staircase	1	5	0	0	0
1	2	3	3	50	Palm	1	Ascending_Staircase	2	15	1	1	15
1	2	3	4	50	Palm	1	Ascending_Staircase	3	5	0	2	5
1	2	3	5	50	Palm	1	Ascending_Staircase	4	15	1	3	15
1	2	3	6	50	Palm	1	Catch_Trial	1	Center	0	0	0
1	2	3	7	50	Palm	1	Ascending_Staircase	5	5	0	4	5
1	2	3	8	50	Palm	1	Ascending_Staircase	6	10	1	5	10
1	2	3	9	50	Palm	1	Catch_Trial	2	Back	1	1	2
1	2	3	10	50	Palm	1	Descending_Staircase	2	55	1	0	0
1	2	3	11	50	Palm	1	Catch_Trial	3	Front	0	2	2
1	2	3	12	50	Palm	1	Catch_Trial	4	Front	0	2	0
1	2	3	13	50	Palm	1	Catch_Trial	5	Back	0	2	0
1	2	3	14	50	Palm	1	Descending_Staircase	3	45	1	0	0
1	2	3	15	50	Palm	1	Ascending_Staircase	7	5	0	6	5
1	2	3	16	50	Palm	1	Ascending_Staircase	8	7	1	7	7
1	2	3	17	50	Palm	1	Catch_Trial	6	Front	0	2	0
1	2	3	18	50	Palm	1	Descending_Staircase	4	35	1	0	0
1	2	3	19	50	Palm	1	Ascending_Staircase	9	5	1	7	0
1	2	3	20	50	Palm	1	Ascending_Staircase	10	5	0	8	5
1	2	3	21	50	Palm	1	Ascending_Staircase	11	6	0	8	0
1	2	3	22	50	Palm	1	Catch_Trial	7	Front	0	2	0
1	2	3	23	50	Palm	1	Descending_Staircase	5	25	1	0	0
1	2	3	24	50	Palm	1	Descending_Staircase	6	15	1	0	0
1	2	3	25	50	Palm	1	Catch_Trial	8	Back	0	2	0
1	2	3	26	50	Palm	1	Ascending_Staircase	12	7	0	8	0
1	2	3	27	50	Palm	1	Descending_Staircase	7	5	0	1	5
1	2	3	28	50	Palm	1	Descending_Staircase	8	15	0	1	0
1	2	3	29	50	Palm	1	Descending_Staircase	9	25	0	1	0
1	2	3	30	50	Palm	1	Descending_Staircase	10	35	1	2	35
1	2	3	31	50	Palm	1	Ascending_Staircase	13	8	1	9	8
1	2	3	32	50	Palm	1	Ascending_Staircase	14	7	0	10	7
1	2	3	33	50	Palm	1	Catch_Trial	9	Front	0	2	0
1	2	3	34	50	Palm	1	Catch_Trial	10	Back	0	2	0
1	2	3	35	50	Palm	1	Descending_Staircase	11	25	1	2	0
1	2	3	36	50	Palm	1	Descending_Staircase	12	15	0	3	15
1	2	3	37	50	Palm	1	Catch_Trial	11	Center	0	2	0
1	2	3	38	50	Palm	1	Descending_Staircase	13	25	1	4	25
1	2	3	39	50	Palm	1	Descending_Staircase	14	20	0	5	20
1	2	3	40	50	Palm	1	Descending_Staircase	15	25	1	6	25
1	2	3	41	50	Palm	1	Descending_Staircase	16	23	1	6	0
1	2	3	42	50	Palm	1	Catch_Trial	12	Center	0	2	0
1	2	3	43	50	Palm	1	Descending_Staircase	17	21	0	7	21
1	2	3	44	50	Palm	1	Descending_Staircase	18	23	1	8	23
1	2	3	45	50	Palm	1	Descending_Staircase	19	22	0	9	22
1	2	3	46	50	Palm	1	Descending_Staircase	20	23	0	9	0
1	2	3	47	50	Palm	1	Descending_Staircase	21	24	0	9	0
1	2	3	48	50	Palm	1	Descending_Staircase	22	25	0	9	0
1	2	3	49	50	Palm	1	Catch_Trial	13	Back	0	2	0
1	2	3	50	50	Palm	1	Descending_Staircase	23	26	1	10	26
1	2	4	1	50	Palm	1	Ascending_Staircase	1	5	0	0	0
1	2	4	2	50	Palm	1	Descending_Staircase	1	65	1	0	0
1	2	4	3	50	Palm	1	Ascending_Staircase	2	15	0	0	0
1	2	4	4	50	Palm	1	Descending_Staircase	2	55	1	0	0
1	2	4	5	50	Palm	1	Descending_Staircase	3	45	0	1	45
1	2	4	6	50	Palm	1	Catch_Trial	1	Back	0	0	0
1	2	4	7	50	Palm	1	Descending_Staircase	4	55	1	2	55
1	2	4	8	50	Palm	1	Ascending_Staircase	3	25	0	0	0
1	2	4	9	50	Palm	1	Ascending_Staircase	4	35	1	1	35
1	2	4	10	50	Palm	1	Descending_Staircase	5	45	1	2	0
1	2	4	11	50	Palm	1	Descending_Staircase	6	35	0	3	35
1	2	4	12	50	Palm	1	Ascending_Staircase	5	25	0	2	25
1	2	4	13	50	Palm	1	Descending_Staircase	7	45	1	4	45
1	2	4	14	50	Palm	1	Catch_Trial	2	Center	0	0	0
1	2	4	15	50	Palm	1	Descending_Staircase	8	40	0	5	40
1	2	4	16	50	Palm	1	Descending_Staircase	9	45	1	6	45
1	2	4	17	50	Palm	1	Ascending_Staircase	6	35	0	2	0
1	2	4	18	50	Palm	1	Descending_Staircase	10	43	1	6	0
1	2	4	19	50	Palm	1	Ascending_Staircase	7	45	1	3	45
1	2	4	20	50	Palm	1	Ascending_Staircase	8	35	1	3	0
1	2	4	21	50	Palm	1	Ascending_Staircase	9	30	1	3	0
1	2	4	22	50	Palm	1	Descending_Staircase	11	41	0	7	41
1	2	4	23	50	Palm	1	Descending_Staircase	12	43	0	7	0
1	2	4	24	50	Palm	1	Descending_Staircase	13	44	1	8	44
1	2	4	25	50	Palm	1	Descending_Staircase	14	43	1	8	0
1	2	4	26	50	Palm	1	Descending_Staircase	15	42	1	8	0
1	2	4	27	50	Palm	1	Ascending_Staircase	10	25	0	4	25
1	2	4	28	50	Palm	1	Descending_Staircase	16	41	0	9	41
1	2	4	29	50	Palm	1	Ascending_Staircase	11	30	0	4	0
1	2	4	30	50	Palm	1	Ascending_Staircase	12	35	0	4	0
1	2	4	31	50	Palm	1	Descending_Staircase	17	42	1	10	42
1	2	4	32	50	Palm	1	Catch_Trial	3	Center	0	0	0
1	2	4	33	50	Palm	1	Ascending_Staircase	13	40	1	5	40
1	2	4	34	50	Palm	1	Ascending_Staircase	14	35	0	6	35
1	2	4	35	50	Palm	1	Ascending_Staircase	15	37	0	6	0
1	2	4	36	50	Palm	1	Ascending_Staircase	16	39	0	6	0
1	2	4	37	50	Palm	1	Ascending_Staircase	17	41	1	7	41
1	2	4	38	50	Palm	1	Ascending_Staircase	18	39	0	8	39
1	2	4	39	50	Palm	1	Ascending_Staircase	19	40	0	8	0
1	2	4	40	50	Palm	1	Catch_Trial	4	Front	0	0	0
1	2	4	41	50	Palm	1	Ascending_Staircase	20	41	1	9	41
1	2	4	42	50	Palm	1	Ascending_Staircase	21	40	1	9	0
1	2	4	43	50	Palm	1	Ascending_Staircase	22	39	1	9	0
1	2	4	44	50	Palm	1	Ascending_Staircase	23	38	0	10	38
1	2	5	1	200	Index	1	Ascending_Staircase	1	5	1	0	0
1	2	5	2	200	Index	1	Catch_Trial	1	Back	0	0	0
1	2	5	3	200	Index	1	Descending_Staircase	1	65	0	0	0
1	2	5	4	200	Index	1	Descending_Staircase	2	65	1	1	65
1	2	5	5	200	Index	1	Descending_Staircase	3	55	1	1	0
1	2	5	6	200	Index	1	Descending_Staircase	4	45	1	1	0
1	2	5	7	200	Index	1	Ascending_Staircase	2	5	1	0	0
1	2	5	8	200	Index	1	Catch_Trial	2	Center	0	0	0
1	2	5	9	200	Index	1	Ascending_Staircase	3	5	1	0	0
1	2	5	10	200	Index	1	Ascending_Staircase	4	5	1	0	0
1	2	5	11	200	Index	1	Descending_Staircase	5	35	1	1	0
1	2	5	12	200	Index	1	Ascending_Staircase	5	5	1	0	0
1	2	5	13	200	Index	1	Descending_Staircase	6	25	1	1	0
1	2	5	14	200	Index	1	Ascending_Staircase	6	5	1	0	0
1	2	5	15	200	Index	1	Ascending_Staircase	7	5	1	0	0
1	2	5	16	200	Index	1	Catch_Trial	3	Front	0	0	0
1	2	5	17	200	Index	1	Ascending_Staircase	8	5	1	0	0
1	2	5	18	200	Index	1	Descending_Staircase	7	15	1	1	0
1	2	5	19	200	Index	1	Ascending_Staircase	9	5	1	0	0
1	2	5	20	200	Index	1	Ascending_Staircase	10	5	1	0	0
1	2	5	21	200	Index	1	Descending_Staircase	8	5	1	1	0
1	2	5	22	200	Index	1	Descending_Staircase	9	5	1	1	0
1	2	5	23	200	Index	1	Ascending_Staircase	11	5	1	0	0
1	2	5	24	200	Index	1	Ascending_Staircase	12	5	0	1	5
1	2	5	25	200	Index	1	Ascending_Staircase	13	15	1	2	15
1	2	5	26	200	Index	1	Ascending_Staircase	14	5	0	3	5
1	2	5	27	200	Index	1	Catch_Trial	4	Front	0	0	0
1	2	5	28	200	Index	1	Descending_Staircase	10	5	0	2	5
1	2	5	29	200	Index	1	Ascending_Staircase	15	15	0	3	0
1	2	5	30	200	Index	1	Descending_Staircase	11	15	1	3	15
1	2	5	31	200	Index	1	Catch_Trial	5	Back	0	0	0
1	2	5	32	200	Index	1	Ascending_Staircase	16	20	1	4	20
1	2	5	33	200	Index	1	Ascending_Staircase	17	15	1	4	0
1	2	5	34	200	Index	1	Catch_Trial	6	Front	0	0	0
1	2	5	35	200	Index	1	Ascending_Staircase	18	10	0	5	10
1	2	5	36	200	Index	1	Ascending_Staircase	19	15	1	6	15
1	2	5	37	200	Index	1	Descending_Staircase	12	5	0	4	5
1	2	5	38	200	Index	1	Catch_Trial	7	Front	1	1	2
1	2	5	39	200	Index	1	Ascending_Staircase	20	13	1	6	0
1	2	5	40	200	Index	1	Ascending_Staircase	21	11	1	6	0
1	2	5	41	200	Index	1	Ascending_Staircase	22	9	1	6	0
1	2	5	42	200	Index	1	Descending_Staircase	13	10	1	5	10
1	2	5	43	200	Index	1	Ascending_Staircase	23	7	0	7	7
1	2	5	44	200	Index	1	Ascending_Staircase	24	9	1	8	9
1	2	5	45	200	Index	1	Catch_Trial	8	Front	1	1	0
1	2	5	46	200	Index	1	Descending_Staircase	14	5	1	5	0
1	2	5	47	200	Index	1	Catch_Trial	9	Center	1	1	0
1	2	5	48	200	Index	1	Descending_Staircase	15	5	1	5	0
1	2	5	49	200	Index	1	Ascending_Staircase	25	8	1	8	0
1	2	5	50	200	Index	1	Descending_Staircase	16	5	1	5	0
1	2	5	51	200	Index	1	Catch_Trial	10	Center	0	2	2
1	2	5	52	200	Index	1	Descending_Staircase	17	5	1	5	0
1	2	5	53	200	Index	1	Descending_Staircase	18	5	1	5	0
1	2	5	54	200	Index	1	Descending_Staircase	19	5	1	5	0
1	2	5	55	200	Index	1	Ascending_Staircase	26	7	1	8	0
1	2	5	56	200	Index	1	Descending_Staircase	20	5	1	5	0
1	2	5	57	200	Index	1	Catch_Trial	11	Front	0	2	0
1	2	5	58	200	Index	1	Catch_Trial	12	Front	0	2	0
1	2	5	59	200	Index	1	Descending_Staircase	21	5	1	5	0
1	2	5	60	200	Index	1	Ascending_Staircase	27	6	1	8	0
1	2	5	61	200	Index	1	Catch_Trial	13	Front	0	2	0
1	2	5	62	200	Index	1	Ascending_Staircase	28	5	1	8	0
1	2	5	63	200	Index	1	Descending_Staircase	22	5	1	5	0
1	2	5	64	200	Index	1	Catch_Trial	14	Front	0	2	0
1	2	5	65	200	Index	1	Descending_Staircase	23	5	1	5	0
1	2	5	66	200	Index	1	Ascending_Staircase	29	5	0	9	5
1	2	5	67	200	Index	1	Catch_Trial	15	Front	0	2	0
1	2	5	68	200	Index	1	Ascending_Staircase	30	6	1	10	6
1	2	5	69	200	Index	1	Descending_Staircase	24	5	1	5	0
1	2	5	70	200	Index	1	Descending_Staircase	25	5	1	5	0
1	2	5	71	200	Index	1	Descending_Staircase	26	5	1	5	0
1	2	5	72	200	Index	1	Catch_Trial	16	Center	0	2	0
1	2	5	73	200	Index	1	Descending_Staircase	27	5	1	5	0
1	2	5	74	200	Index	1	Catch_Trial	17	Front	0	2	0
1	2	5	75	200	Index	1	Descending_Staircase	28	5	1	5	0
1	2	5	76	200	Index	1	Catch_Trial	18	Front	0	2	0
1	2	5	77	200	Index	1	Descending_Staircase	29	5	1	5	0
1	2	5	78	200	Index	1	Catch_Trial	19	Center	0	2	0
1	2	5	79	200	Index	1	Catch_Trial	20	Back	0	2	0
1	2	5	80	200	Index	1	Descending_Staircase	30	5	1	5	0
1	2	5	81	200	Index	1	Descending_Staircase	31	5	1	5	0
1	2	5	82	200	Index	1	Descending_Staircase	32	5	1	5	0
1	2	5	83	200	Index	1	Descending_Staircase	33	5	1	5	0
1	2	5	84	200	Index	1	Descending_Staircase	34	5	1	5	0
1	2	5	85	200	Index	1	Descending_Staircase	35	5	1	5	0
1	2	5	86	200	Index	1	Catch_Trial	21	Front	0	2	0
1	2	5	87	200	Index	1	Catch_Trial	22	Center	0	2	0
1	2	5	88	200	Index	1	Descending_Staircase	36	5	1	5	0
1	2	5	89	200	Index	1	Descending_Staircase	37	5	1	5	0
1	2	5	90	200	Index	1	Descending_Staircase	38	5	0	6	5
1	2	5	91	200	Index	1	Descending_Staircase	39	7	1	7	7
1	2	5	92	200	Index	1	Catch_Trial	23	Center	0	2	0
1	2	5	93	200	Index	1	Descending_Staircase	40	5	1	7	0
1	2	5	94	200	Index	1	Descending_Staircase	41	5	1	7	0
1	2	5	95	200	Index	1	Catch_Trial	24	Back	0	2	0
1	2	5	96	200	Index	1	Descending_Staircase	42	5	1	7	0
1	2	5	97	200	Index	1	Descending_Staircase	43	5	1	7	0
1	2	5	98	200	Index	1	Catch_Trial	25	Front	0	2	0
1	2	5	99	200	Index	1	Descending_Staircase	44	5	1	7	0
1	2	5	100	200	Index	1	Descending_Staircase	45	5	1	7	0
1	2	5	101	200	Index	1	Descending_Staircase	46	5	1	7	0
1	2	5	102	200	Index	1	Descending_Staircase	47	5	0	8	5
1	2	5	103	200	Index	1	Descending_Staircase	48	6	1	9	6
1	2	5	104	200	Index	1	Descending_Staircase	49	5	1	9	0
1	2	5	105	200	Index	1	Descending_Staircase	50	5	1	9	0
1	2	5	106	200	Index	1	Descending_Staircase	51	5	0	10	5
1	2	6	1	200	Index	1	Ascending_Staircase	1	5	0	0	0
1	2	6	2	200	Index	1	Ascending_Staircase	2	15	1	1	15
1	2	6	3	200	Index	1	Ascending_Staircase	3	5	1	1	0
1	2	6	4	200	Index	1	Catch_Trial	1	Center	0	0	0
1	2	6	5	200	Index	1	Catch_Trial	2	Front	0	0	0
1	2	6	6	200	Index	1	Descending_Staircase	1	65	1	0	0
1	2	6	7	200	Index	1	Ascending_Staircase	4	5	1	1	0
1	2	6	8	200	Index	1	Catch_Trial	3	Front	0	0	0
1	2	6	9	200	Index	1	Ascending_Staircase	5	5	1	1	0
1	2	6	10	200	Index	1	Ascending_Staircase	6	5	0	2	5
1	2	6	11	200	Index	1	Catch_Trial	4	Back	0	0	0
1	2	6	12	200	Index	1	Ascending_Staircase	7	15	1	3	15
1	2	6	13	200	Index	1	Descending_Staircase	2	55	1	0	0
1	2	6	14	200	Index	1	Ascending_Staircase	8	5	0	4	5
1	2	6	15	200	Index	1	Ascending_Staircase	9	10	0	4	0
1	2	6	16	200	Index	1	Descending_Staircase	3	45	1	0	0
1	2	6	17	200	Index	1	Ascending_Staircase	10	15	1	5	15
1	2	6	18	200	Index	1	Catch_Trial	5	Center	0	0	0
1	2	6	19	200	Index	1	Ascending_Staircase	11	10	0	6	10
1	2	6	20	200	Index	1	Descending_Staircase	4	35	1	0	0
1	2	6	21	200	Index	1	Ascending_Staircase	12	12	0	6	0
1	2	6	22	200	Index	1	Descending_Staircase	5	25	1	0	0
1	2	6	23	200	Index	1	Descending_Staircase	6	15	0	1	15
1	2	6	24	200	Index	1	Ascending_Staircase	13	14	0	6	0
1	2	6	25	200	Index	1	Descending_Staircase	7	25	1	2	25
1	2	6	26	200	Index	1	Ascending_Staircase	14	16	0	6	0
1	2	6	27	200	Index	1	Ascending_Staircase	15	18	1	7	18
1	2	6	28	200	Index	1	Ascending_Staircase	16	16	1	7	0
1	2	6	29	200	Index	1	Descending_Staircase	8	15	0	3	15
1	2	6	30	200	Index	1	Catch_Trial	6	Back	0	0	0
1	2	6	31	200	Index	1	Ascending_Staircase	17	15	1	7	0
1	2	6	32	200	Index	1	Ascending_Staircase	18	14	0	8	14
1	2	6	33	200	Index	1	Descending_Staircase	9	25	1	4	25
1	2	6	34	200	Index	1	Descending_Staircase	10	20	1	4	0
1	2	6	35	200	Index	1	Ascending_Staircase	19	15	0	8	0
1	2	6	36	200	Index	1	Descending_Staircase	11	15	0	5	15
1	2	6	37	200	Index	1	Ascending_Staircase	20	16	0	8	0
1	2	6	38	200	Index	1	Ascending_Staircase	21	17	0	8	0
1	2	6	39	200	Index	1	Catch_Trial	7	Center	0	0	0
1	2	6	40	200	Index	1	Descending_Staircase	12	20	1	6	20
1	2	6	41	200	Index	1	Ascending_Staircase	22	18	0	8	0
1	2	6	42	200	Index	1	Catch_Trial	8	Front	0	0	0
1	2	6	43	200	Index	1	Descending_Staircase	13	18	1	6	0
1	2	6	44	200	Index	1	Ascending_Staircase	23	19	1	9	19
1	2	6	45	200	Index	1	Descending_Staircase	14	16	1	6	0
1	2	6	46	200	Index	1	Ascending_Staircase	24	18	0	10	18
1	2	6	47	200	Index	1	Catch_Trial	9	Center	0	0	0
1	2	6	48	200	Index	1	Descending_Staircase	15	14	0	7	14
1	2	6	49	200	Index	1	Descending_Staircase	16	16	1	8	16
1	2	6	50	200	Index	1	Descending_Staircase	17	15	1	8	0
1	2	6	51	200	Index	1	Descending_Staircase	18	14	0	9	14
1	2	6	52	200	Index	1	Catch_Trial	10	Center	0	0	0
1	2	6	53	200	Index	1	Catch_Trial	11	Front	0	0	0
1	2	6	54	200	Index	1	Descending_Staircase	19	15	0	9	0
1	2	6	55	200	Index	1	Descending_Staircase	20	16	0	9	0
1	2	6	56	200	Index	1	Descending_Staircase	21	17	0	9	0
1	2	6	57	200	Index	1	Descending_Staircase	22	18	1	10	18
1	2	7	1	200	Palm	1	Catch_Trial	1	Center	1	0	0
1	2	7	2	200	Palm	1	Descending_Staircase	1	65	1	0	0
1	2	7	3	200	Palm	1	Descending_Staircase	2	55	1	0	0
1	2	7	4	200	Palm	1	Descending_Staircase	3	45	1	0	0
1	2	7	5	200	Palm	1	Descending_Staircase	4	35	1	0	0
1	2	7	6	200	Palm	1	Descending_Staircase	5	25	1	0	0
1	2	7	7	200	Palm	1	Ascending_Staircase	1	5	0	0	0
1	2	7	8	200	Palm	1	Descending_Staircase	6	15	0	1	15
1	2	7	9	200	Palm	1	Ascending_Staircase	2	15	1	1	15
1	2	7	10	200	Palm	1	Catch_Trial	2	Front	0	1	2
1	2	7	11	200	Palm	1	Ascending_Staircase	3	5	1	1	0
1	2	7	12	200	Palm	1	Ascending_Staircase	4	5	0	2	5
1	2	7	13	200	Palm	1	Catch_Trial	3	Front	0	1	0
1	2	7	14	200	Palm	1	Catch_Trial	4	Center	0	1	0
1	2	7	15	200	Palm	1	Catch_Trial	5	Back	0	1	0
1	2	7	16	200	Palm	1	Ascending_Staircase	5	15	1	3	15
1	2	7	17	200	Palm	1	Descending_Staircase	7	25	1	2	25
1	2	7	18	200	Palm	1	Ascending_Staircase	6	5	0	4	5
1	2	7	19	200	Palm	1	Descending_Staircase	8	15	0	3	15
1	2	7	20	200	Palm	1	Catch_Trial	6	Back	0	1	0
1	2	7	21	200	Palm	1	Ascending_Staircase	7	10	1	5	10
1	2	7	22	200	Palm	1	Catch_Trial	7	Back	0	1	0
1	2	7	23	200	Palm	1	Descending_Staircase	9	25	1	4	25
1	2	7	24	200	Palm	1	Ascending_Staircase	8	5	1	5	0
1	2	7	25	200	Palm	1	Ascending_Staircase	9	5	1	5	0
1	2	7	26	200	Palm	1	Descending_Staircase	10	20	1	4	0
1	2	7	27	200	Palm	1	Ascending_Staircase	10	5	1	5	0
1	2	7	28	200	Palm	1	Ascending_Staircase	11	5	0	6	5
1	2	7	29	200	Palm	1	Catch_Trial	8	Back	0	1	0
1	2	7	30	200	Palm	1	Catch_Trial	9	Back	0	1	0
1	2	7	31	200	Palm	1	Ascending_Staircase	12	7	1	7	7
1	2	7	32	200	Palm	1	Descending_Staircase	11	15	1	4	0
1	2	7	33	200	Palm	1	Ascending_Staircase	13	5	0	8	5
1	2	7	34	200	Palm	1	Ascending_Staircase	14	6	1	9	6
1	2	7	35	200	Palm	1	Descending_Staircase	12	10	1	4	0
1	2	7	36	200	Palm	1	Ascending_Staircase	15	5	0	10	5
1	2	7	37	200	Palm	1	Catch_Trial	10	Center	0	1	0
1	2	7	38	200	Palm	1	Descending_Staircase	13	5	0	5	5
1	2	7	39	200	Palm	1	Catch_Trial	11	Back	0	1	0
1	2	7	40	200	Palm	1	Descending_Staircase	14	10	1	6	10
1	2	7	41	200	Palm	1	Catch_Trial	12	Center	0	1	0
1	2	7	42	200	Palm	1	Descending_Staircase	15	8	1	6	0
1	2	7	43	200	Palm	1	Descending_Staircase	16	6	1	6	0
1	2	7	44	200	Palm	1	Catch_Trial	13	Back	0	1	0
1	2	7	45	200	Palm	1	Descending_Staircase	17	5	0	7	5
1	2	7	46	200	Palm	1	Descending_Staircase	18	7	1	8	7
1	2	7	47	200	Palm	1	Catch_Trial	14	Back	0	1	0
1	2	7	48	200	Palm	1	Descending_Staircase	19	6	0	9	6
1	2	7	49	200	Palm	1	Descending_Staircase	20	7	0	9	0
1	2	7	50	200	Palm	1	Descending_Staircase	21	8	1	10	8
1	2	8	1	200	Palm	1	Catch_Trial	1	Center	1	0	0
1	2	8	2	200	Palm	1	Descending_Staircase	1	65	1	0	0
1	2	8	3	200	Palm	1	Ascending_Staircase	1	5	0	0	0
1	2	8	4	200	Palm	1	Descending_Staircase	2	55	1	0	0
1	2	8	5	200	Palm	1	Descending_Staircase	3	45	1	0	0
1	2	8	6	200	Palm	1	Descending_Staircase	4	35	1	0	0
1	2	8	7	200	Palm	1	Descending_Staircase	5	25	1	0	0
1	2	8	8	200	Palm	1	Descending_Staircase	6	15	1	0	0
1	2	8	9	200	Palm	1	Descending_Staircase	7	5	0	1	5
1	2	8	10	200	Palm	1	Descending_Staircase	8	15	1	2	15
1	2	8	11	200	Palm	1	Ascending_Staircase	2	15	1	1	15
1	2	8	12	200	Palm	1	Ascending_Staircase	3	5	1	1	0
1	2	8	13	200	Palm	1	Descending_Staircase	9	5	1	2	0
1	2	8	14	200	Palm	1	Descending_Staircase	10	5	1	2	0
1	2	8	15	200	Palm	1	Catch_Trial	2	Back	0	1	2
1	2	8	16	200	Palm	1	Catch_Trial	3	Front	0	1	0
1	2	8	17	200	Palm	1	Catch_Trial	4	Front	0	1	0
1	2	8	18	200	Palm	1	Ascending_Staircase	4	5	1	1	0
1	2	8	19	200	Palm	1	Ascending_Staircase	5	5	1	1	0
1	2	8	20	200	Palm	1	Descending_Staircase	11	5	1	2	0
1	2	8	21	200	Palm	1	Descending_Staircase	12	5	1	2	0
1	2	8	22	200	Palm	1	Descending_Staircase	13	5	1	2	0
1	2	8	23	200	Palm	1	Ascending_Staircase	6	5	1	1	0
1	2	8	24	200	Palm	1	Catch_Trial	5	Back	0	1	0
1	2	8	25	200	Palm	1	Catch_Trial	6	Front	0	1	0
1	2	8	26	200	Palm	1	Descending_Staircase	14	5	1	2	0
1	2	8	27	200	Palm	1	Descending_Staircase	15	5	0	3	5
1	2	8	28	200	Palm	1	Descending_Staircase	16	15	1	4	15
1	2	8	29	200	Palm	1	Ascending_Staircase	7	5	0	2	5
1	2	8	30	200	Palm	1	Descending_Staircase	17	10	1	4	0
1	2	8	31	200	Palm	1	Descending_Staircase	18	5	0	5	5
1	2	8	32	200	Palm	1	Descending_Staircase	19	10	1	6	10
1	2	8	33	200	Palm	1	Descending_Staircase	20	8	1	6	0
1	2	8	34	200	Palm	1	Ascending_Staircase	8	15	1	3	15
1	2	8	35	200	Palm	1	Descending_Staircase	21	6	1	6	0
1	2	8	36	200	Palm	1	Descending_Staircase	22	5	0	7	5
1	2	8	37	200	Palm	1	Catch_Trial	7	Center	0	1	0
1	2	8	38	200	Palm	1	Descending_Staircase	23	7	1	8	7
1	2	8	39	200	Palm	1	Descending_Staircase	24	6	1	8	0
1	2	8	40	200	Palm	1	Ascending_Staircase	9	5	1	3	0
1	2	8	41	200	Palm	1	Descending_Staircase	25	5	1	8	0
1	2	8	42	200	Palm	1	Descending_Staircase	26	5	0	9	5
1	2	8	43	200	Palm	1	Descending_Staircase	27	6	1	10	6
1	2	8	44	200	Palm	1	Ascending_Staircase	10	5	1	3	0
1	2	8	45	200	Palm	1	Ascending_Staircase	11	5	1	3	0
1	2	8	46	200	Palm	1	Ascending_Staircase	12	5	1	3	0
1	2	8	47	200	Palm	1	Catch_Trial	8	Center	0	1	0
1	2	8	48	200	Palm	1	Catch_Trial	9	Center	0	1	0
1	2	8	49	200	Palm	1	Ascending_Staircase	13	5	1	3	0
1	2	8	50	200	Palm	1	Catch_Trial	10	Back	0	1	0
1	2	8	51	200	Palm	1	Ascending_Staircase	14	5	0	4	5
1	2	8	52	200	Palm	1	Catch_Trial	11	Back	0	1	0
1	2	8	53	200	Palm	1	Ascending_Staircase	15	10	1	5	10
1	2	8	54	200	Palm	1	Catch_Trial	12	Center	1	2	2
1	2	8	55	200	Palm	1	Ascending_Staircase	16	5	1	5	0
1	2	8	56	200	Palm	1	Ascending_Staircase	17	5	0	6	5
1	2	8	57	200	Palm	1	Ascending_Staircase	18	7	1	7	7
1	2	8	58	200	Palm	1	Catch_Trial	13	Center	0	3	2
1	2	8	59	200	Palm	1	Ascending_Staircase	19	5	0	8	5
1	2	8	60	200	Palm	1	Ascending_Staircase	20	6	1	9	6
1	2	8	61	200	Palm	1	Ascending_Staircase	21	5	0	10	5
1	3	1	1	50	Index	1	Catch_Trial	1	Center	1	0	0
1	3	1	2	50	Index	1	Descending_Staircase	1	65	1	0	0
1	3	1	3	50	Index	1	Ascending_Staircase	1	5	0	0	0
1	3	1	4	50	Index	1	Descending_Staircase	2	55	1	0	0
1	3	1	5	50	Index	1	Catch_Trial	2	Back	0	1	2
1	3	1	6	50	Index	1	Descending_Staircase	3	45	1	0	0
1	3	1	7	50	Index	1	Catch_Trial	3	Back	0	1	0
1	3	1	8	50	Index	1	Ascending_Staircase	2	15	0	0	0
1	3	1	9	50	Index	1	Ascending_Staircase	3	25	1	1	25
1	3	1	10	50	Index	1	Ascending_Staircase	4	15	0	2	15
1	3	1	11	50	Index	1	Descending_Staircase	4	35	1	0	0
1	3	1	12	50	Index	1	Descending_Staircase	5	25	1	0	0
1	3	1	13	50	Index	1	Ascending_Staircase	5	25	1	3	25
1	3	1	14	50	Index	1	Descending_Staircase	6	15	0	1	15
1	3	1	15	50	Index	1	Descending_Staircase	7	25	1	2	25
1	3	1	16	50	Index	1	Ascending_Staircase	6	15	0	4	15
1	3	1	17	50	Index	1	Descending_Staircase	8	15	0	3	15
1	3	1	18	50	Index	1	Catch_Trial	4	Center	0	1	0
1	3	1	19	50	Index	1	Descending_Staircase	9	25	1	4	25
1	3	1	20	50	Index	1	Descending_Staircase	10	20	0	5	20
1	3	1	21	50	Index	1	Catch_Trial	5	Front	0	1	0
1	3	1	22	50	Index	1	Descending_Staircase	11	25	1	6	25
1	3	1	23	50	Index	1	Descending_Staircase	12	23	1	6	0
1	3	1	24	50	Index	1	Descending_Staircase	13	21	0	7	21
1	3	1	25	50	Index	1	Ascending_Staircase	7	20	0	4	0
1	3	1	26	50	Index	1	Ascending_Staircase	8	25	1	5	25
1	3	1	27	50	Index	1	Catch_Trial	6	Front	0	1	0
1	3	1	28	50	Index	1	Descending_Staircase	14	23	1	8	23
1	3	1	29	50	Index	1	Descending_Staircase	15	22	0	9	22
1	3	1	30	50	Index	1	Catch_Trial	7	Back	0	1	0
1	3	1	31	50	Index	1	Descending_Staircase	16	23	0	9	0
1	3	1	32	50	Index	1	Catch_Trial	8	Center	0	1	0
1	3	1	33	50	Index	1	Ascending_Staircase	9	20	0	6	20
1	3	1	34	50	Index	1	Ascending_Staircase	10	22	0	6	0
1	3	1	35	50	Index	1	Catch_Trial	9	Front	0	1	0
1	3	1	36	50	Index	1	Descending_Staircase	17	24	1	10	24
1	3	1	37	50	Index	1	Catch_Trial	10	Front	1	2	2
1	3	1	38	50	Index	1	Catch_Trial	11	Front	0	3	2
1	3	1	39	50	Index	1	Ascending_Staircase	11	24	0	6	0
1	3	1	40	50	Index	1	Ascending_Staircase	12	26	0	6	0
1	3	1	41	50	Index	1	Ascending_Staircase	13	28	1	7	28
1	3	1	42	50	Index	1	Catch_Trial	12	Front	0	3	0
1	3	1	43	50	Index	1	Ascending_Staircase	14	26	1	7	0
1	3	1	44	50	Index	1	Ascending_Staircase	15	25	1	7	0
1	3	1	45	50	Index	1	Catch_Trial	13	Front	0	3	0
1	3	1	46	50	Index	1	Ascending_Staircase	16	24	1	7	0
1	3	1	47	50	Index	1	Ascending_Staircase	17	23	0	8	23
1	3	1	48	50	Index	1	Catch_Trial	14	Center	0	3	0
1	3	1	49	50	Index	1	Catch_Trial	15	Back	0	3	0
1	3	1	50	50	Index	1	Ascending_Staircase	18	24	0	8	0
1	3	1	51	50	Index	1	Ascending_Staircase	19	25	1	9	25
1	3	1	52	50	Index	1	Ascending_Staircase	20	24	1	9	0
1	3	1	53	50	Index	1	Ascending_Staircase	21	23	1	9	0
1	3	1	54	50	Index	1	Ascending_Staircase	22	22	1	9	0
1	3	1	55	50	Index	1	Ascending_Staircase	23	21	0	10	21
1	3	2	1	50	Index	1	Catch_Trial	1	Center	0	0	0
1	3	2	2	50	Index	1	Descending_Staircase	1	65	1	0	0
1	3	2	3	50	Index	1	Catch_Trial	2	Center	0	0	0
1	3	2	4	50	Index	1	Descending_Staircase	2	55	1	0	0
1	3	2	5	50	Index	1	Descending_Staircase	3	45	1	0	0
1	3	2	6	50	Index	1	Ascending_Staircase	1	5	0	0	0
1	3	2	7	50	Index	1	Descending_Staircase	4	35	1	0	0
1	3	2	8	50	Index	1	Descending_Staircase	5	25	0	1	25
1	3	2	9	50	Index	1	Descending_Staircase	6	35	1	2	35
1	3	2	10	50	Index	1	Descending_Staircase	7	25	0	3	25
1	3	2	11	50	Index	1	Descending_Staircase	8	35	1	4	35
1	3	2	12	50	Index	1	Descending_Staircase	9	30	1	4	0
1	3	2	13	50	Index	1	Descending_Staircase	10	25	1	4	0
1	3	2	14	50	Index	1	Ascending_Staircase	2	15	0	0	0
1	3	2	15	50	Index	1	Descending_Staircase	11	20	0	5	20
1	3	2	16	50	Index	1	Descending_Staircase	12	25	0	5	0
1	3	2	17	50	Index	1	Catch_Trial	3	Center	0	0	0
1	3	2	18	50	Index	1	Descending_Staircase	13	27	0	5	0
1	3	2	19	50	Index	1	Descending_Staircase	14	29	1	6	29
1	3	2	20	50	Index	1	Ascending_Staircase	3	25	0	0	0
1	3	2	21	50	Index	1	Descending_Staircase	15	27	0	7	27
1	3	2	22	50	Index	1	Ascending_Staircase	4	35	1	1	35
1	3	2	23	50	Index	1	Descending_Staircase	16	29	1	8	29
1	3	2	24	50	Index	1	Ascending_Staircase	5	25	0	2	25
1	3	2	25	50	Index	1	Catch_Trial	4	Center	0	0	0
1	3	2	26	50	Index	1	Ascending_Staircase	6	35	1	3	35
1	3	2	27	50	Index	1	Ascending_Staircase	7	25	1	3	0
1	3	2	28	50	Index	1	Descending_Staircase	17	28	1	8	0
1	3	2	29	50	Index	1	Descending_Staircase	18	27	0	9	27
1	3	2	30	50	Index	1	Ascending_Staircase	8	20	0	4	20
1	3	2	31	50	Index	1	Descending_Staircase	19	28	1	10	28
1	3	2	32	50	Index	1	Ascending_Staircase	9	25	0	4	0
1	3	2	33	50	Index	1	Ascending_Staircase	10	30	1	5	30
1	3	2	34	50	Index	1	Ascending_Staircase	11	25	0	6	25
1	3	2	35	50	Index	1	Catch_Trial	5	Front	0	0	0
1	3	2	36	50	Index	1	Ascending_Staircase	12	27	1	7	27
1	3	2	37	50	Index	1	Catch_Trial	6	Back	0	0	0
1	3	2	38	50	Index	1	Ascending_Staircase	13	25	0	8	25
1	3	2	39	50	Index	1	Ascending_Staircase	14	26	0	8	0
1	3	2	40	50	Index	1	Ascending_Staircase	15	27	1	9	27
1	3	2	41	50	Index	1	Ascending_Staircase	16	26	0	10	26
1	3	3	1	50	Palm	1	Ascending_Staircase	1	5	0	0	0
1	3	3	2	50	Palm	1	Ascending_Staircase	2	15	0	0	0
1	3	3	3	50	Palm	1	Descending_Staircase	1	65	1	0	0
1	3	3	4	50	Palm	1	Catch_Trial	1	Front	1	0	0
1	3	3	5	50	Palm	1	Ascending_Staircase	3	25	1	1	25
1	3	3	6	50	Palm	1	Descending_Staircase	2	55	1	0	0
1	3	3	7	50	Palm	1	Descending_Staircase	3	45	1	0	0
1	3	3	8	50	Palm	1	Descending_Staircase	4	35	1	0	0
1	3	3	9	50	Palm	1	Catch_Trial	2	Center	0	1	2
1	3	3	10	50	Palm	1	Catch_Trial	3	Center	0	1	0
1	3	3	11	50	Palm	1	Ascending_Staircase	4	15	0	2	15
1	3	3	12	50	Palm	1	Descending_Staircase	5	25	0	1	25
1	3	3	13	50	Palm	1	Descending_Staircase	6	35	1	2	35
1	3	3	14	50	Palm	1	Ascending_Staircase	5	25	0	2	0
1	3	3	15	50	Palm	1	Ascending_Staircase	6	35	1	3	35
1	3	3	16	50	Palm	1	Catch_Trial	4	Back	1	2	2
1	3	3	17	50	Palm	1	Descending_Staircase	7	25	1	2	0
1	3	3	18	50	Palm	1	Catch_Trial	5	Back	0	3	2
1	3	3	19	50	Palm	1	Descending_Staircase	8	15	1	2	0
1	3	3	20	50	Palm	1	Ascending_Staircase	7	25	1	3	0
1	3	3	21	50	Palm	1	Ascending_Staircase	8	20	0	4	20
1	3	3	22	50	Palm	1	Descending_Staircase	9	5	0	3	5
1	3	3	23	50	Palm	1	Descending_Staircase	10	15	0	3	0
1	3	3	24	50	Palm	1	Ascending_Staircase	9	25	0	4	0
1	3	3	25	50	Palm	1	Ascending_Staircase	10	30	1	5	30
1	3	3	26	50	Palm	1	Ascending_Staircase	11	25	0	6	25
1	3	3	27	50	Palm	1	Ascending_Staircase	12	27	1	7	27
1	3	3	28	50	Palm	1	Ascending_Staircase	13	25	1	7	0
1	3	3	29	50	Palm	1	Ascending_Staircase	14	24	0	8	24
1	3	3	30	50	Palm	1	Ascending_Staircase	15	25	0	8	0
1	3	3	31	50	Palm	1	Ascending_Staircase	16	26	0	8	0
1	3	3	32	50	Palm	1	Descending_Staircase	11	20	1	4	20
1	3	3	33	50	Palm	1	Descending_Staircase	12	15	1	4	0
1	3	3	34	50	Palm	1	Ascending_Staircase	17	27	1	9	27
1	3	3	35	50	Palm	1	Descending_Staircase	13	10	0	5	10
1	3	3	36	50	Palm	1	Ascending_Staircase	18	26	0	10	26
1	3	3	37	50	Palm	1	Descending_Staircase	14	15	0	5	0
1	3	3	38	50	Palm	1	Catch_Trial	6	Front	0	3	0
1	3	3	39	50	Palm	1	Catch_Trial	7	Center	0	3	0
1	3	3	40	50	Palm	1	Catch_Trial	8	Back	0	3	0
1	3	3	41	50	Palm	1	Descending_Staircase	15	17	0	5	0
1	3	3	42	50	Palm	1	Descending_Staircase	16	19	0	5	0
1	3	3	43	50	Palm	1	Descending_Staircase	17	21	0	5	0
1	3	3	44	50	Palm	1	Descending_Staircase	18	23	0	5	0
1	3	3	45	50	Palm	1	Descending_Staircase	19	25	1	6	25
1	3	3	46	50	Palm	1	Descending_Staircase	20	23	0	7	23
1	3	3	47	50	Palm	1	Descending_Staircase	21	25	0	7	0
1	3	3	48	50	Palm	1	Descending_Staircase	22	26	0	7	0
1	3	3	49	50	Palm	1	Catch_Trial	9	Back	0	3	0
1	3	3	50	50	Palm	1	Descending_Staircase	23	27	0	7	0
1	3	3	51	50	Palm	1	Descending_Staircase	24	28	1	8	28
1	3	3	52	50	Palm	1	Descending_Staircase	25	27	0	9	27
1	3	3	53	50	Palm	1	Descending_Staircase	26	28	0	9	0
1	3	3	54	50	Palm	1	Descending_Staircase	27	29	1	10	29
1	3	4	1	50	Palm	1	Ascending_Staircase	1	5	0	0	0
1	3	4	2	50	Palm	1	Descending_Staircase	1	65	1	0	0
1	3	4	3	50	Palm	1	Ascending_Staircase	2	15	0	0	0
1	3	4	4	50	Palm	1	Ascending_Staircase	3	25	0	0	0
1	3	4	5	50	Palm	1	Ascending_Staircase	4	35	1	1	35
1	3	4	6	50	Palm	1	Descending_Staircase	2	55	1	0	0
1	3	4	7	50	Palm	1	Descending_Staircase	3	45	1	0	0
1	3	4	8	50	Palm	1	Descending_Staircase	4	35	1	0	0
1	3	4	9	50	Palm	1	Ascending_Staircase	5	25	0	2	25
1	3	4	10	50	Palm	1	Ascending_Staircase	6	35	1	3	35
1	3	4	11	50	Palm	1	Ascending_Staircase	7	25	0	4	25
1	3	4	12	50	Palm	1	Ascending_Staircase	8	30	1	5	30
1	3	4	13	50	Palm	1	Descending_Staircase	5	25	0	1	25
1	3	4	14	50	Palm	1	Descending_Staircase	6	35	1	2	35
1	3	4	15	50	Palm	1	Descending_Staircase	7	25	0	3	25
1	3	4	16	50	Palm	1	Descending_Staircase	8	35	1	4	35
1	3	4	17	50	Palm	1	Catch_Trial	1	Back	0	0	0
1	3	4	18	50	Palm	1	Descending_Staircase	9	30	1	4	0
1	3	4	19	50	Palm	1	Catch_Trial	2	Front	0	0	0
1	3	4	20	50	Palm	1	Catch_Trial	3	Center	0	0	0
1	3	4	21	50	Palm	1	Ascending_Staircase	9	25	1	5	0
1	3	4	22	50	Palm	1	Catch_Trial	4	Front	0	0	0
1	3	4	23	50	Palm	1	Catch_Trial	5	Front	0	0	0
1	3	4	24	50	Palm	1	Ascending_Staircase	10	23	1	5	0
1	3	4	25	50	Palm	1	Descending_Staircase	10	25	1	4	0
1	3	4	26	50	Palm	1	Descending_Staircase	11	20	0	5	20
1	3	4	27	50	Palm	1	Descending_Staircase	12	25	0	5	0
1	3	4	28	50	Palm	1	Ascending_Staircase	11	21	0	6	21
1	3	4	29	50	Palm	1	Catch_Trial	6	Center	0	0	0
1	3	4	30	50	Palm	1	Ascending_Staircase	12	23	0	6	0
1	3	4	31	50	Palm	1	Ascending_Staircase	13	25	0	6	0
1	3	4	32	50	Palm	1	Catch_Trial	7	Front	0	0	0
1	3	4	33	50	Palm	1	Catch_Trial	8	Front	0	0	0
1	3	4	34	50	Palm	1	Ascending_Staircase	14	27	0	6	0
1	3	4	35	50	Palm	1	Descending_Staircase	13	27	1	6	27
1	3	4	36	50	Palm	1	Descending_Staircase	14	25	0	7	25
1	3	4	37	50	Palm	1	Ascending_Staircase	15	29	1	7	29
1	3	4	38	50	Palm	1	Descending_Staircase	15	27	0	7	0
1	3	4	39	50	Palm	1	Catch_Trial	9	Center	0	0	0
1	3	4	40	50	Palm	1	Catch_Trial	10	Front	0	0	0
1	3	4	41	50	Palm	1	Catch_Trial	11	Back	0	0	0
1	3	4	42	50	Palm	1	Ascending_Staircase	16	27	1	7	0
1	3	4	43	50	Palm	1	Descending_Staircase	16	28	1	8	28
1	3	4	44	50	Palm	1	Ascending_Staircase	17	26	1	7	0
1	3	4	45	50	Palm	1	Descending_Staircase	17	27	0	9	27
1	3	4	46	50	Palm	1	Ascending_Staircase	18	25	0	8	25
1	3	4	47	50	Palm	1	Descending_Staircase	18	28	1	10	28
1	3	4	48	50	Palm	1	Ascending_Staircase	19	26	1	9	26
1	3	4	49	50	Palm	1	Catch_Trial	12	Back	0	0	0
1	3	4	50	50	Palm	1	Ascending_Staircase	20	25	0	10	25
1	3	5	1	200	Index	1	Descending_Staircase	1	65	1	0	0
1	3	5	2	200	Index	1	Ascending_Staircase	1	5	0	0	0
1	3	5	3	200	Index	1	Descending_Staircase	2	55	1	0	0
1	3	5	4	200	Index	1	Descending_Staircase	3	45	1	0	0
1	3	5	5	200	Index	1	Catch_Trial	1	Center	0	0	0
1	3	5	6	200	Index	1	Catch_Trial	2	Back	0	0	0
1	3	5	7	200	Index	1	Descending_Staircase	4	35	1	0	0
1	3	5	8	200	Index	1	Ascending_Staircase	2	15	0	0	0
1	3	5	9	200	Index	1	Catch_Trial	3	Center	0	0	0
1	3	5	10	200	Index	1	Catch_Trial	4	Back	0	0	0
1	3	5	11	200	Index	1	Descending_Staircase	5	25	1	0	0
1	3	5	12	200	Index	1	Catch_Trial	5	Back	1	1	2
1	3	5	13	200	Index	1	Catch_Trial	6	Center	0	2	2
1	3	5	14	200	Index	1	Ascending_Staircase	3	25	1	1	25
1	3	5	15	200	Index	1	Ascending_Staircase	4	15	1	1	0
1	3	5	16	200	Index	1	Catch_Trial	7	Front	0	2	0
1	3	5	17	200	Index	1	Descending_Staircase	6	15	1	0	0
1	3	5	18	200	Index	1	Ascending_Staircase	5	5	0	2	5
1	3	5	19	200	Index	1	Catch_Trial	8	Front	0	2	0
1	3	5	20	200	Index	1	Ascending_Staircase	6	15	1	3	15
1	3	5	21	200	Index	1	Descending_Staircase	7	5	0	1	5
1	3	5	22	200	Index	1	Descending_Staircase	8	15	1	2	15
1	3	5	23	200	Index	1	Ascending_Staircase	7	5	0	4	5
1	3	5	24	200	Index	1	Descending_Staircase	9	5	0	3	5
1	3	5	25	200	Index	1	Descending_Staircase	10	15	0	3	0
1	3	5	26	200	Index	1	Ascending_Staircase	8	10	1	5	10
1	3	5	27	200	Index	1	Descending_Staircase	11	20	1	4	20
1	3	5	28	200	Index	1	Ascending_Staircase	9	5	0	6	5
1	3	5	29	200	Index	1	Catch_Trial	9	Back	0	2	0
1	3	5	30	200	Index	1	Descending_Staircase	12	15	1	4	0
1	3	5	31	200	Index	1	Descending_Staircase	13	10	1	4	0
1	3	5	32	200	Index	1	Descending_Staircase	14	5	0	5	5
1	3	5	33	200	Index	1	Descending_Staircase	15	10	1	6	10
1	3	5	34	200	Index	1	Ascending_Staircase	10	7	0	6	0
1	3	5	35	200	Index	1	Ascending_Staircase	11	9	1	7	9
1	3	5	36	200	Index	1	Catch_Trial	10	Front	0	2	0
1	3	5	37	200	Index	1	Descending_Staircase	16	8	1	6	0
1	3	5	38	200	Index	1	Catch_Trial	11	Front	0	2	0
1	3	5	39	200	Index	1	Descending_Staircase	17	6	0	7	6
1	3	5	40	200	Index	1	Ascending_Staircase	12	7	1	7	0
1	3	5	41	200	Index	1	Descending_Staircase	18	8	0	7	0
1	3	5	42	200	Index	1	Descending_Staircase	19	9	1	8	9
1	3	5	43	200	Index	1	Descending_Staircase	20	8	0	9	8
1	3	5	44	200	Index	1	Catch_Trial	12	Front	0	2	0
1	3	5	45	200	Index	1	Descending_Staircase	21	9	1	10	9
1	3	5	46	200	Index	1	Ascending_Staircase	13	6	0	8	6
1	3	5	47	200	Index	1	Ascending_Staircase	14	7	0	8	0
1	3	5	48	200	Index	1	Ascending_Staircase	15	8	0	8	0
1	3	5	49	200	Index	1	Ascending_Staircase	16	9	1	9	9
1	3	5	50	200	Index	1	Ascending_Staircase	17	8	1	9	0
1	3	5	51	200	Index	1	Ascending_Staircase	18	7	0	10	7
1	3	6	1	200	Index	1	Ascending_Staircase	1	5	0	0	0
1	3	6	2	200	Index	1	Ascending_Staircase	2	15	1	1	15
1	3	6	3	200	Index	1	Ascending_Staircase	3	5	0	2	5
1	3	6	4	200	Index	1	Ascending_Staircase	4	15	0	2	0
1	3	6	5	200	Index	1	Descending_Staircase	1	65	1	0	0
1	3	6	6	200	Index	1	Descending_Staircase	2	55	1	0	0
1	3	6	7	200	Index	1	Ascending_Staircase	5	25	1	3	25
1	3	6	8	200	Index	1	Descending_Staircase	3	45	1	0	0
1	3	6	9	200	Index	1	Ascending_Staircase	6	15	1	3	0
1	3	6	10	200	Index	1	Ascending_Staircase	7	10	1	3	0
1	3	6	11	200	Index	1	Ascending_Staircase	8	5	0	4	5
1	3	6	12	200	Index	1	Descending_Staircase	4	35	1	0	0
1	3	6	13	200	Index	1	Ascending_Staircase	9	10	1	5	10
1	3	6	14	200	Index	1	Catch_Trial	1	Back	0	0	0
1	3	6	15	200	Index	1	Descending_Staircase	5	25	1	0	0
1	3	6	16	200	Index	1	Descending_Staircase	6	15	1	0	0
1	3	6	17	200	Index	1	Descending_Staircase	7	5	0	1	5
1	3	6	18	200	Index	1	Catch_Trial	2	Front	0	0	0
1	3	6	19	200	Index	1	Catch_Trial	3	Front	0	0	0
1	3	6	20	200	Index	1	Descending_Staircase	8	15	1	2	15
1	3	6	21	200	Index	1	Ascending_Staircase	10	5	0	6	5
1	3	6	22	200	Index	1	Descending_Staircase	9	5	0	3	5
1	3	6	23	200	Index	1	Descending_Staircase	10	15	1	4	15
1	3	6	24	200	Index	1	Ascending_Staircase	11	7	0	6	0
1	3	6	25	200	Index	1	Catch_Trial	4	Back	0	0	0
1	3	6	26	200	Index	1	Ascending_Staircase	12	9	1	7	9
1	3	6	27	200	Index	1	Ascending_Staircase	13	7	0	8	7
1	3	6	28	200	Index	1	Descending_Staircase	11	10	1	4	0
1	3	6	29	200	Index	1	Descending_Staircase	12	5	0	5	5
1	3	6	30	200	Index	1	Ascending_Staircase	14	8	0	8	0
1	3	6	31	200	Index	1	Descending_Staircase	13	10	1	6	10
1	3	6	32	200	Index	1	Ascending_Staircase	15	9	1	9	9
1	3	6	33	200	Index	1	Descending_Staircase	14	8	1	6	0
1	3	6	34	200	Index	1	Ascending_Staircase	16	8	1	9	0
1	3	6	35	200	Index	1	Catch_Trial	5	Back	0	0	0
1	3	6	36	200	Index	1	Ascending_Staircase	17	7	1	9	0
1	3	6	37	200	Index	1	Ascending_Staircase	18	6	0	10	6
1	3	6	38	200	Index	1	Descending_Staircase	15	6	0	7	6
1	3	6	39	200	Index	1	Catch_Trial	6	Front	0	0	0
1	3	6	40	200	Index	1	Descending_Staircase	16	8	1	8	8
1	3	6	41	200	Index	1	Descending_Staircase	17	7	0	9	7
1	3	6	42	200	Index	1	Descending_Staircase	18	8	1	10	8
1	3	7	1	200	Palm	1	Ascending_Staircase	1	5	0	0	0
1	3	7	2	200	Palm	1	Catch_Trial	1	Front	0	0	0
1	3	7	3	200	Palm	1	Ascending_Staircase	2	15	1	1	15
1	3	7	4	200	Palm	1	Descending_Staircase	1	65	1	0	0
1	3	7	5	200	Palm	1	Ascending_Staircase	3	5	0	2	5
1	3	7	6	200	Palm	1	Ascending_Staircase	4	15	1	3	15
1	3	7	7	200	Palm	1	Ascending_Staircase	5	5	0	4	5
1	3	7	8	200	Palm	1	Catch_Trial	2	Back	0	0	0
1	3	7	9	200	Palm	1	Ascending_Staircase	6	10	1	5	10
1	3	7	10	200	Palm	1	Descending_Staircase	2	55	1	0	0
1	3	7	11	200	Palm	1	Ascending_Staircase	7	5	0	6	5
1	3	7	12	200	Palm	1	Descending_Staircase	3	45	1	0	0
1	3	7	13	200	Palm	1	Descending_Staircase	4	35	1	0	0
1	3	7	14	200	Palm	1	Ascending_Staircase	8	7	1	7	7
1	3	7	15	200	Palm	1	Descending_Staircase	5	25	1	0	0
1	3	7	16	200	Palm	1	Ascending_Staircase	9	5	0	8	5
1	3	7	17	200	Palm	1	Catch_Trial	3	Front	0	0	0
1	3	7	18	200	Palm	1	Descending_Staircase	6	15	1	0	0
1	3	7	19	200	Palm	1	Ascending_Staircase	10	6	0	8	0
1	3	7	20	200	Palm	1	Ascending_Staircase	11	7	1	9	7
1	3	7	21	200	Palm	1	Ascending_Staircase	12	6	1	9	0
1	3	7	22	200	Palm	1	Descending_Staircase	7	5	0	1	5
1	3	7	23	200	Palm	1	Descending_Staircase	8	15	1	2	15
1	3	7	24	200	Palm	1	Descending_Staircase	9	5	0	3	5
1	3	7	25	200	Palm	1	Descending_Staircase	10	15	1	4	15
1	3	7	26	200	Palm	1	Ascending_Staircase	13	5	0	10	5
1	3	7	27	200	Palm	1	Catch_Trial	4	Center	0	0	0
1	3	7	28	200	Palm	1	Descending_Staircase	11	10	1	4	0
1	3	7	29	200	Palm	1	Catch_Trial	5	Back	0	0	0
1	3	7	30	200	Palm	1	Descending_Staircase	12	5	0	5	5
1	3	7	31	200	Palm	1	Descending_Staircase	13	10	1	6	10
1	3	7	32	200	Palm	1	Catch_Trial	6	Back	0	0	0
1	3	7	33	200	Palm	1	Catch_Trial	7	Back	0	0	0
1	3	7	34	200	Palm	1	Descending_Staircase	14	8	1	6	0
1	3	7	35	200	Palm	1	Descending_Staircase	15	6	0	7	6
1	3	7	36	200	Palm	1	Catch_Trial	8	Front	0	0	0
1	3	7	37	200	Palm	1	Descending_Staircase	16	8	0	7	0
1	3	7	38	200	Palm	1	Descending_Staircase	17	9	1	8	9
1	3	7	39	200	Palm	1	Descending_Staircase	18	8	0	9	8
1	3	7	40	200	Palm	1	Catch_Trial	9	Front	0	0	0
1	3	7	41	200	Palm	1	Descending_Staircase	19	9	0	9	0
1	3	7	42	200	Palm	1	Descending_Staircase	20	10	1	10	10
1	3	8	1	200	Palm	1	Descending_Staircase	1	65	1	0	0
1	3	8	2	200	Palm	1	Ascending_Staircase	1	5	0	0	0
1	3	8	3	200	Palm	1	Catch_Trial	1	Front	0	0	0
1	3	8	4	200	Palm	1	Descending_Staircase	2	55	1	0	0
1	3	8	5	200	Palm	1	Descending_Staircase	3	45	1	0	0
1	3	8	6	200	Palm	1	Descending_Staircase	4	35	1	0	0
1	3	8	7	200	Palm	1	Catch_Trial	2	Back	0	0	0
1	3	8	8	200	Palm	1	Ascending_Staircase	2	15	1	1	15
1	3	8	9	200	Palm	1	Ascending_Staircase	3	5	0	2	5
1	3	8	10	200	Palm	1	Catch_Trial	3	Center	0	0	0
1	3	8	11	200	Palm	1	Descending_Staircase	5	25	1	0	0
1	3	8	12	200	Palm	1	Descending_Staircase	6	15	1	0	0
1	3	8	13	200	Palm	1	Catch_Trial	4	Back	1	1	2
1	3	8	14	200	Palm	1	Ascending_Staircase	4	15	1	3	15
1	3	8	15	200	Palm	1	Catch_Trial	5	Back	0	2	2
1	3	8	16	200	Palm	1	Ascending_Staircase	5	5	0	4	5
1	3	8	17	200	Palm	1	Descending_Staircase	7	5	1	0	0
1	3	8	18	200	Palm	1	Ascending_Staircase	6	10	1	5	10
1	3	8	19	200	Palm	1	Catch_Trial	6	Back	0	2	0
1	3	8	20	200	Palm	1	Descending_Staircase	8	5	0	1	5
1	3	8	21	200	Palm	1	Ascending_Staircase	7	5	0	6	5
1	3	8	22	200	Palm	1	Descending_Staircase	9	15	0	1	0
1	3	8	23	200	Palm	1	Ascending_Staircase	8	7	0	6	0
1	3	8	24	200	Palm	1	Ascending_Staircase	9	9	1	7	9
1	3	8	25	200	Palm	1	Ascending_Staircase	10	7	1	7	0
1	3	8	26	200	Palm	1	Catch_Trial	7	Back	0	2	0
1	3	8	27	200	Palm	1	Catch_Trial	8	Center	0	2	0
1	3	8	28	200	Palm	1	Catch_Trial	9	Back	0	2	0
1	3	8	29	200	Palm	1	Descending_Staircase	10	25	0	1	0
1	3	8	30	200	Palm	1	Catch_Trial	10	Front	0	2	0
1	3	8	31	200	Palm	1	Ascending_Staircase	11	6	0	8	6
1	3	8	32	200	Palm	1	Descending_Staircase	11	35	1	2	35
1	3	8	33	200	Palm	1	Catch_Trial	11	Front	0	2	0
1	3	8	34	200	Palm	1	Descending_Staircase	12	25	0	3	25
1	3	8	35	200	Palm	1	Catch_Trial	12	Front	0	2	0
1	3	8	36	200	Palm	1	Ascending_Staircase	12	7	1	9	7
1	3	8	37	200	Palm	1	Catch_Trial	13	Back	1	3	2
1	3	8	38	200	Palm	1	Catch_Trial	14	Center	0	4	2
1	3	8	39	200	Palm	1	Ascending_Staircase	13	6	0	10	6
1	3	8	40	200	Palm	1	Descending_Staircase	13	35	1	4	35
1	3	8	41	200	Palm	1	Descending_Staircase	14	30	1	4	0
1	3	8	42	200	Palm	1	Descending_Staircase	15	25	1	4	0
1	3	8	43	200	Palm	1	Descending_Staircase	16	20	1	4	0
1	3	8	44	200	Palm	1	Descending_Staircase	17	15	1	4	0
1	3	8	45	200	Palm	1	Descending_Staircase	18	10	0	5	10
1	3	8	46	200	Palm	1	Descending_Staircase	19	15	0	5	0
1	3	8	47	200	Palm	1	Catch_Trial	15	Center	0	4	0
1	3	8	48	200	Palm	1	Descending_Staircase	20	17	0	5	0
1	3	8	49	200	Palm	1	Catch_Trial	16	Back	0	4	0
1	3	8	50	200	Palm	1	Descending_Staircase	21	19	1	6	19
1	3	8	51	200	Palm	1	Catch_Trial	17	Back	0	4	0
1	3	8	52	200	Palm	1	Descending_Staircase	22	17	1	6	0
1	3	8	53	200	Palm	1	Descending_Staircase	23	15	1	6	0
1	3	8	54	200	Palm	1	Descending_Staircase	24	13	1	6	0
1	3	8	55	200	Palm	1	Descending_Staircase	25	11	1	6	0
1	3	8	56	200	Palm	1	Catch_Trial	18	Front	0	4	0
1	3	8	57	200	Palm	1	Catch_Trial	19	Back	0	4	0
1	3	8	58	200	Palm	1	Descending_Staircase	26	9	0	7	9
1	3	8	59	200	Palm	1	Descending_Staircase	27	11	0	7	0
1	3	8	60	200	Palm	1	Descending_Staircase	28	12	0	7	0
1	3	8	61	200	Palm	1	Descending_Staircase	29	13	1	8	13
1	3	8	62	200	Palm	1	Descending_Staircase	30	12	0	9	12
1	3	8	63	200	Palm	1	Descending_Staircase	31	13	0	9	0
1	3	8	64	200	Palm	1	Catch_Trial	20	Front	0	4	0
1	3	8	65	200	Palm	1	Catch_Trial	21	Center	0	4	0
1	3	8	66	200	Palm	1	Descending_Staircase	32	14	1	10	14
1	4	1	1	50	Index	1	Descending_Staircase	1	65	0	0	0
1	4	1	2	50	Index	1	Descending_Staircase	2	65	0	0	0
1	4	1	3	50	Index	1	Ascending_Staircase	1	5	0	0	0
1	4	1	4	50	Index	1	Ascending_Staircase	2	15	1	1	15
1	4	1	5	50	Index	1	Catch_Trial	1	Center	0	0	0
1	4	1	6	50	Index	1	Descending_Staircase	3	65	1	1	65
1	4	1	7	50	Index	1	Descending_Staircase	4	55	0	2	55
1	4	1	8	50	Index	1	Descending_Staircase	5	65	1	3	65
1	4	1	9	50	Index	1	Descending_Staircase	6	55	0	4	55
1	4	1	10	50	Index	1	Ascending_Staircase	3	5	0	2	5
1	4	1	11	50	Index	1	Ascending_Staircase	4	15	1	3	15
1	4	1	12	50	Index	1	Descending_Staircase	7	60	1	5	60
1	4	1	13	50	Index	1	Ascending_Staircase	5	5	0	4	5
1	4	1	14	50	Index	1	Ascending_Staircase	6	10	1	5	10
1	4	1	15	50	Index	1	Catch_Trial	2	Back	0	0	0
1	4	1	16	50	Index	1	Descending_Staircase	8	55	1	5	0
1	4	1	17	50	Index	1	Descending_Staircase	9	53	1	5	0
1	4	1	18	50	Index	1	Descending_Staircase	10	51	0	6	51
1	4	1	19	50	Index	1	Ascending_Staircase	7	5	0	6	5
1	4	1	20	50	Index	1	Ascending_Staircase	8	7	0	6	0
1	4	1	21	50	Index	1	Ascending_Staircase	9	9	1	7	9
1	4	1	22	50	Index	1	Descending_Staircase	11	53	0	6	0
1	4	1	23	50	Index	1	Descending_Staircase	12	55	0	6	0
1	4	1	24	50	Index	1	Ascending_Staircase	10	7	0	8	7
1	4	1	25	50	Index	1	Ascending_Staircase	11	8	0	8	0
1	4	1	26	50	Index	1	Ascending_Staircase	12	9	1	9	9
1	4	1	27	50	Index	1	Ascending_Staircase	13	8	0	10	8
1	4	1	28	50	Index	1	Descending_Staircase	13	57	1	7	57
1	4	1	29	50	Index	1	Descending_Staircase	14	55	0	8	55
1	4	1	30	50	Index	1	Descending_Staircase	15	56	1	9	56
1	4	1	31	50	Index	1	Descending_Staircase	16	55	0	10	55
1	4	2	1	50	Index	1	Catch_Trial	1	Front	1	0	0
1	4	2	2	50	Index	1	Ascending_Staircase	1	5	0	0	0
1	4	2	3	50	Index	1	Catch_Trial	2	Front	0	1	2
1	4	2	4	50	Index	1	Ascending_Staircase	2	15	1	1	15
1	4	2	5	50	Index	1	Descending_Staircase	1	65	1	0	0
1	4	2	6	50	Index	1	Catch_Trial	3	Center	0	1	0
1	4	2	7	50	Index	1	Ascending_Staircase	3	5	1	1	0
1	4	2	8	50	Index	1	Ascending_Staircase	4	5	0	2	5
1	4	2	9	50	Index	1	Descending_Staircase	2	55	1	0	0
1	4	2	10	50	Index	1	Ascending_Staircase	5	15	1	3	15
1	4	2	11	50	Index	1	Ascending_Staircase	6	5	0	4	5
1	4	2	12	50	Index	1	Descending_Staircase	3	45	1	0	0
1	4	2	13	50	Index	1	Descending_Staircase	4	35	1	0	0
1	4	2	14	50	Index	1	Ascending_Staircase	7	10	1	5	10
1	4	2	15	50	Index	1	Descending_Staircase	5	25	0	1	25
1	4	2	16	50	Index	1	Ascending_Staircase	8	5	0	6	5
1	4	2	17	50	Index	1	Descending_Staircase	6	35	1	2	35
1	4	2	18	50	Index	1	Descending_Staircase	7	25	1	2	0
1	4	2	19	50	Index	1	Ascending_Staircase	9	7	0	6	0
1	4	2	20	50	Index	1	Descending_Staircase	8	15	1	2	0
1	4	2	21	50	Index	1	Descending_Staircase	9	5	0	3	5
1	4	2	22	50	Index	1	Ascending_Staircase	10	9	1	7	9
1	4	2	23	50	Index	1	Ascending_Staircase	11	7	0	8	7
1	4	2	24	50	Index	1	Ascending_Staircase	12	8	0	8	0
1	4	2	25	50	Index	1	Descending_Staircase	10	15	1	4	15
1	4	2	26	50	Index	1	Ascending_Staircase	13	9	1	9	9
1	4	2	27	50	Index	1	Catch_Trial	4	Front	0	1	0
1	4	2	28	50	Index	1	Catch_Trial	5	Front	1	2	2
1	4	2	29	50	Index	1	Descending_Staircase	11	10	1	4	0
1	4	2	30	50	Index	1	Ascending_Staircase	14	8	0	10	8
1	4	2	31	50	Index	1	Catch_Trial	6	Back	1	2	0
1	4	2	32	50	Index	1	Descending_Staircase	12	5	0	5	5
1	4	2	33	50	Index	1	Descending_Staircase	13	10	1	6	10
1	4	2	34	50	Index	1	Descending_Staircase	14	8	1	6	0
1	4	2	35	50	Index	1	Descending_Staircase	15	6	0	7	6
1	4	2	36	50	Index	1	Descending_Staircase	16	8	1	8	8
1	4	2	37	50	Index	1	Descending_Staircase	17	7	0	9	7
1	4	2	38	50	Index	1	Catch_Trial	7	Back	0	3	2
1	4	2	39	50	Index	1	Descending_Staircase	18	8	0	9	0
1	4	2	40	50	Index	1	Descending_Staircase	19	9	1	10	9
1	4	3	1	50	Palm	1	Catch_Trial	1	Back	1	0	0
1	4	3	2	50	Palm	1	Ascending_Staircase	1	5	1	0	0
1	4	3	3	50	Palm	1	Descending_Staircase	1	65	1	0	0
1	4	3	4	50	Palm	1	Ascending_Staircase	2	5	1	0	0
1	4	3	5	50	Palm	1	Ascending_Staircase	3	5	1	0	0
1	4	3	6	50	Palm	1	Descending_Staircase	2	55	1	0	0
1	4	3	7	50	Palm	1	Ascending_Staircase	4	5	0	1	5
1	4	3	8	50	Palm	1	Descending_Staircase	3	45	1	0	0
1	4	3	9	50	Palm	1	Catch_Trial	2	Front	0	1	2
1	4	3	10	50	Palm	1	Descending_Staircase	4	35	1	0	0
1	4	3	11	50	Palm	1	Descending_Staircase	5	25	0	1	25
1	4	3	12	50	Palm	1	Ascending_Staircase	5	15	0	1	0
1	4	3	13	50	Palm	1	Catch_Trial	3	Front	0	1	0
1	4	3	14	50	Palm	1	Catch_Trial	4	Center	0	1	0
1	4	3	15	50	Palm	1	Descending_Staircase	6	35	1	2	35
1	4	3	16	50	Palm	1	Catch_Trial	5	Back	0	1	0
1	4	3	17	50	Palm	1	Ascending_Staircase	6	25	1	2	25
1	4	3	18	50	Palm	1	Ascending_Staircase	7	15	0	3	15
1	4	3	19	50	Palm	1	Catch_Trial	6	Front	0	1	0
1	4	3	20	50	Palm	1	Descending_Staircase	7	25	1	2	0
1	4	3	21	50	Palm	1	Descending_Staircase	8	15	1	2	0
1	4	3	22	50	Palm	1	Descending_Staircase	9	5	0	3	5
1	4	3	23	50	Palm	1	Ascending_Staircase	8	25	1	4	25
1	4	3	24	50	Palm	1	Descending_Staircase	10	15	0	3	0
1	4	3	25	50	Palm	1	Catch_Trial	7	Front	1	2	2
1	4	3	26	50	Palm	1	Descending_Staircase	11	20	0	3	0
1	4	3	27	50	Palm	1	Descending_Staircase	12	25	0	3	0
1	4	3	28	50	Palm	1	Ascending_Staircase	9	20	1	4	0
1	4	3	29	50	Palm	1	Descending_Staircase	13	30	1	4	30
1	4	3	30	50	Palm	1	Ascending_Staircase	10	15	1	4	0
1	4	3	31	50	Palm	1	Ascending_Staircase	11	10	0	5	10
1	4	3	32	50	Palm	1	Catch_Trial	8	Back	0	3	2
1	4	3	33	50	Palm	1	Ascending_Staircase	12	15	1	6	15
1	4	3	34	50	Palm	1	Ascending_Staircase	13	13	1	6	0
1	4	3	35	50	Palm	1	Ascending_Staircase	14	11	1	6	0
1	4	3	36	50	Palm	1	Catch_Trial	9	Back	0	3	0
1	4	3	37	50	Palm	1	Ascending_Staircase	15	9	1	6	0
1	4	3	38	50	Palm	1	Ascending_Staircase	16	7	0	7	7
1	4	3	39	50	Palm	1	Descending_Staircase	14	25	1	4	0
1	4	3	40	50	Palm	1	Descending_Staircase	15	20	1	4	0
1	4	3	41	50	Palm	1	Ascending_Staircase	17	9	0	7	0
1	4	3	42	50	Palm	1	Catch_Trial	10	Front	0	3	0
1	4	3	43	50	Palm	1	Descending_Staircase	16	15	1	4	0
1	4	3	44	50	Palm	1	Descending_Staircase	17	10	1	4	0
1	4	3	45	50	Palm	1	Descending_Staircase	18	5	1	4	0
1	4	3	46	50	Palm	1	Ascending_Staircase	18	10	1	8	10
1	4	3	47	50	Palm	1	Ascending_Staircase	19	9	0	9	9
1	4	3	48	50	Palm	1	Descending_Staircase	19	5	0	5	5
1	4	3	49	50	Palm	1	Descending_Staircase	20	10	1	6	10
1	4	3	50	50	Palm	1	Ascending_Staircase	20	10	1	10	10
1	4	3	51	50	Palm	1	Catch_Trial	11	Front	0	3	0
1	4	3	52	50	Palm	1	Catch_Trial	12	Center	0	3	0
1	4	3	53	50	Palm	1	Descending_Staircase	21	8	0	7	8
1	4	3	54	50	Palm	1	Catch_Trial	13	Back	0	3	0
1	4	3	55	50	Palm	1	Descending_Staircase	22	10	1	8	10
1	4	3	56	50	Palm	1	Descending_Staircase	23	9	1	8	0
1	4	3	57	50	Palm	1	Descending_Staircase	24	8	0	9	8
1	4	3	58	50	Palm	1	Catch_Trial	14	Back	0	3	0
1	4	3	59	50	Palm	1	Descending_Staircase	25	9	1	10	9
1	4	4	1	50	Palm	1	Ascending_Staircase	1	5	0	0	0
1	4	4	2	50	Palm	1	Descending_Staircase	1	65	1	0	0
1	4	4	3	50	Palm	1	Catch_Trial	1	Front	0	0	0
1	4	4	4	50	Palm	1	Descending_Staircase	2	55	1	0	0
1	4	4	5	50	Palm	1	Ascending_Staircase	2	15	0	0	0
1	4	4	6	50	Palm	1	Catch_Trial	2	Center	0	0	0
1	4	4	7	50	Palm	1	Descending_Staircase	3	45	1	0	0
1	4	4	8	50	Palm	1	Ascending_Staircase	3	25	0	0	0
1	4	4	9	50	Palm	1	Descending_Staircase	4	35	1	0	0
1	4	4	10	50	Palm	1	Catch_Trial	3	Center	0	0	0
1	4	4	11	50	Palm	1	Descending_Staircase	5	25	1	0	0
1	4	4	12	50	Palm	1	Ascending_Staircase	4	35	0	0	0
1	4	4	13	50	Palm	1	Descending_Staircase	6	15	0	1	15
1	4	4	14	50	Palm	1	Catch_Trial	4	Center	0	0	0
1	4	4	15	50	Palm	1	Ascending_Staircase	5	45	1	1	45
1	4	4	16	50	Palm	1	Ascending_Staircase	6	35	1	1	0
1	4	4	17	50	Palm	1	Descending_Staircase	7	25	1	2	25
1	4	4	18	50	Palm	1	Ascending_Staircase	7	25	1	1	0
1	4	4	19	50	Palm	1	Descending_Staircase	8	15	0	3	15
1	4	4	20	50	Palm	1	Descending_Staircase	9	25	0	3	0
1	4	4	21	50	Palm	1	Descending_Staircase	10	30	1	4	30
1	4	4	22	50	Palm	1	Descending_Staircase	11	25	0	5	25
1	4	4	23	50	Palm	1	Ascending_Staircase	8	15	0	2	15
1	4	4	24	50	Palm	1	Descending_Staircase	12	30	0	5	0
1	4	4	25	50	Palm	1	Descending_Staircase	13	32	0	5	0
1	4	4	26	50	Palm	1	Catch_Trial	5	Front	1	1	2
1	4	4	27	50	Palm	1	Ascending_Staircase	9	25	1	3	25
1	4	4	28	50	Palm	1	Descending_Staircase	14	34	1	6	34
1	4	4	29	50	Palm	1	Descending_Staircase	15	32	1	6	0
1	4	4	30	50	Palm	1	Ascending_Staircase	10	15	0	4	15
1	4	4	31	50	Palm	1	Catch_Trial	6	Front	1	1	0
1	4	4	32	50	Palm	1	Ascending_Staircase	11	20	0	4	0
1	4	4	33	50	Palm	1	Ascending_Staircase	12	25	1	5	25
1	4	4	34	50	Palm	1	Descending_Staircase	16	30	1	6	0
1	4	4	35	50	Palm	1	Descending_Staircase	17	28	1	6	0
1	4	4	36	50	Palm	1	Ascending_Staircase	13	20	0	6	20
1	4	4	37	50	Palm	1	Ascending_Staircase	14	22	1	7	22
1	4	4	38	50	Palm	1	Descending_Staircase	18	26	1	6	0
1	4	4	39	50	Palm	1	Descending_Staircase	19	24	0	7	24
1	4	4	40	50	Palm	1	Catch_Trial	7	Center	1	1	0
1	4	4	41	50	Palm	1	Descending_Staircase	20	26	0	7	0
1	4	4	42	50	Palm	1	Ascending_Staircase	15	20	0	8	20
1	4	4	43	50	Palm	1	Ascending_Staircase	16	21	1	9	21
1	4	4	44	50	Palm	1	Catch_Trial	8	Center	0	2	2
1	4	4	45	50	Palm	1	Ascending_Staircase	17	20	1	9	0
1	4	4	46	50	Palm	1	Ascending_Staircase	18	19	1	9	0
1	4	4	47	50	Palm	1	Descending_Staircase	21	27	1	8	27
1	4	4	48	50	Palm	1	Descending_Staircase	22	26	0	9	26
1	4	4	49	50	Palm	1	Ascending_Staircase	19	18	1	9	0
1	4	4	50	50	Palm	1	Ascending_Staircase	20	17	1	9	0
1	4	4	51	50	Palm	1	Descending_Staircase	23	27	1	10	27
1	4	4	52	50	Palm	1	Ascending_Staircase	21	16	0	10	16
1	4	5	1	200	Index	1	Descending_Staircase	1	65	1	0	0
1	4	5	2	200	Index	1	Descending_Staircase	2	55	0	1	55
1	4	5	3	200	Index	1	Descending_Staircase	3	65	0	1	0
1	4	5	4	200	Index	1	Descending_Staircase	4	65	1	2	65
1	4	5	5	200	Index	1	Ascending_Staircase	1	5	0	0	0
1	4	5	6	200	Index	1	Ascending_Staircase	2	15	1	1	15
1	4	5	7	200	Index	1	Catch_Trial	1	Front	0	0	0
1	4	5	8	200	Index	1	Catch_Trial	2	Front	0	0	0
1	4	5	9	200	Index	1	Catch_Trial	3	Center	0	0	0
1	4	5	10	200	Index	1	Descending_Staircase	5	55	1	2	0
1	4	5	11	200	Index	1	Descending_Staircase	6	45	1	2	0
1	4	5	12	200	Index	1	Descending_Staircase	7	35	0	3	35
1	4	5	13	200	Index	1	Descending_Staircase	8	45	1	4	45
1	4	5	14	200	Index	1	Ascending_Staircase	3	5	0	2	5
1	4	5	15	200	Index	1	Descending_Staircase	9	40	1	4	0
1	4	5	16	200	Index	1	Catch_Trial	4	Front	0	0	0
1	4	5	17	200	Index	1	Ascending_Staircase	4	15	1	3	15
1	4	5	18	200	Index	1	Ascending_Staircase	5	5	0	4	5
1	4	5	19	200	Index	1	Ascending_Staircase	6	10	1	5	10
1	4	5	20	200	Index	1	Descending_Staircase	10	35	1	4	0
1	4	5	21	200	Index	1	Catch_Trial	5	Back	0	0	0
1	4	5	22	200	Index	1	Descending_Staircase	11	30	0	5	30
1	4	5	23	200	Index	1	Catch_Trial	6	Front	0	0	0
1	4	5	24	200	Index	1	Ascending_Staircase	7	5	1	5	0
1	4	5	25	200	Index	1	Ascending_Staircase	8	5	0	6	5
1	4	5	26	200	Index	1	Ascending_Staircase	9	7	0	6	0
1	4	5	27	200	Index	1	Ascending_Staircase	10	9	1	7	9
1	4	5	28	200	Index	1	Ascending_Staircase	11	7	0	8	7
1	4	5	29	200	Index	1	Ascending_Staircase	12	8	1	9	8
1	4	5	30	200	Index	1	Ascending_Staircase	13	7	0	10	7
1	4	5	31	200	Index	1	Descending_Staircase	12	35	1	6	35
1	4	5	32	200	Index	1	Descending_Staircase	13	33	0	7	33
1	4	5	33	200	Index	1	Descending_Staircase	14	35	1	8	35
1	4	5	34	200	Index	1	Descending_Staircase	15	34	0	9	34
1	4	5	35	200	Index	1	Descending_Staircase	16	35	0	9	0
1	4	5	36	200	Index	1	Descending_Staircase	17	36	1	10	36
1	4	6	1	200	Index	1	Descending_Staircase	1	65	1	0	0
1	4	6	2	200	Index	1	Descending_Staircase	2	55	0	1	55
1	4	6	3	200	Index	1	Descending_Staircase	3	65	0	1	0
1	4	6	4	200	Index	1	Descending_Staircase	4	65	1	2	65
1	4	6	5	200	Index	1	Ascending_Staircase	1	5	0	0	0
1	4	6	6	200	Index	1	Ascending_Staircase	2	15	1	1	15
1	4	6	7	200	Index	1	Catch_Trial	1	Front	0	0	0
1	4	6	8	200	Index	1	Catch_Trial	2	Front	0	0	0
1	4	6	9	200	Index	1	Catch_Trial	3	Center	0	0	0
1	4	6	10	200	Index	1	Descending_Staircase	5	55	1	2	0
1	4	6	11	200	Index	1	Descending_Staircase	6	45	1	2	0
1	4	6	12	200	Index	1	Descending_Staircase	7	35	0	3	35
1	4	6	13	200	Index	1	Descending_Staircase	8	45	1	4	45
1	4	6	14	200	Index	1	Ascending_Staircase	3	5	0	2	5
1	4	6	15	200	Index	1	Descending_Staircase	9	40	1	4	0
1	4	6	16	200	Index	1	Catch_Trial	4	Front	0	0	0
1	4	6	17	200	Index	1	Ascending_Staircase	4	15	1	3	15
1	4	6	18	200	Index	1	Ascending_Staircase	5	5	0	4	5
1	4	6	19	200	Index	1	Ascending_Staircase	6	10	1	5	10
1	4	6	20	200	Index	1	Descending_Staircase	10	35	1	4	0
1	4	6	21	200	Index	1	Catch_Trial	5	Back	0	0	0
1	4	6	22	200	Index	1	Descending_Staircase	11	30	0	5	30
1	4	6	23	200	Index	1	Catch_Trial	6	Front	0	0	0
1	4	6	24	200	Index	1	Ascending_Staircase	7	5	1	5	0
1	4	6	25	200	Index	1	Ascending_Staircase	8	5	0	6	5
1	4	6	26	200	Index	1	Ascending_Staircase	9	7	0	6	0
1	4	6	27	200	Index	1	Ascending_Staircase	10	9	1	7	9
1	4	6	28	200	Index	1	Ascending_Staircase	11	7	0	8	7
1	4	6	29	200	Index	1	Ascending_Staircase	12	8	1	9	8
1	4	6	30	200	Index	1	Ascending_Staircase	13	7	0	10	7
1	4	6	31	200	Index	1	Descending_Staircase	12	35	1	6	35
1	4	6	32	200	Index	1	Descending_Staircase	13	33	0	7	33
1	4	6	33	200	Index	1	Descending_Staircase	14	35	1	8	35
1	4	6	34	200	Index	1	Descending_Staircase	15	34	0	9	34
1	4	6	35	200	Index	1	Descending_Staircase	16	35	0	9	0
1	4	6	36	200	Index	1	Descending_Staircase	17	36	1	10	36
1	4	7	1	200	Palm	1	Ascending_Staircase	1	5	0	0	0
1	4	7	2	200	Palm	1	Descending_Staircase	1	65	1	0	0
1	4	7	3	200	Palm	1	Ascending_Staircase	2	15	1	1	15
1	4	7	4	200	Palm	1	Descending_Staircase	2	55	1	0	0
1	4	7	5	200	Palm	1	Ascending_Staircase	3	5	0	2	5
1	4	7	6	200	Palm	1	Catch_Trial	1	Back	0	0	0
1	4	7	7	200	Palm	1	Ascending_Staircase	4	15	1	3	15
1	4	7	8	200	Palm	1	Descending_Staircase	3	45	1	0	0
1	4	7	9	200	Palm	1	Descending_Staircase	4	35	1	0	0
1	4	7	10	200	Palm	1	Descending_Staircase	5	25	0	1	25
1	4	7	11	200	Palm	1	Catch_Trial	2	Center	0	0	0
1	4	7	12	200	Palm	1	Descending_Staircase	6	35	1	2	35
1	4	7	13	200	Palm	1	Catch_Trial	3	Back	0	0	0
1	4	7	14	200	Palm	1	Catch_Trial	4	Front	0	0	0
1	4	7	15	200	Palm	1	Ascending_Staircase	5	5	1	3	0
1	4	7	16	200	Palm	1	Catch_Trial	5	Front	0	0	0
1	4	7	17	200	Palm	1	Catch_Trial	6	Back	1	1	2
1	4	7	18	200	Palm	1	Ascending_Staircase	6	5	1	3	0
1	4	7	19	200	Palm	1	Ascending_Staircase	7	5	0	4	5
1	4	7	20	200	Palm	1	Catch_Trial	7	Back	0	2	2
1	4	7	21	200	Palm	1	Ascending_Staircase	8	10	1	5	10
1	4	7	22	200	Palm	1	Catch_Trial	8	Front	0	2	0
1	4	7	23	200	Palm	1	Ascending_Staircase	9	5	0	6	5
1	4	7	24	200	Palm	1	Descending_Staircase	7	25	1	2	0
1	4	7	25	200	Palm	1	Descending_Staircase	8	15	1	2	0
1	4	7	26	200	Palm	1	Ascending_Staircase	10	7	0	6	0
1	4	7	27	200	Palm	1	Descending_Staircase	9	5	0	3	5
1	4	7	28	200	Palm	1	Catch_Trial	9	Back	0	2	0
1	4	7	29	200	Palm	1	Ascending_Staircase	11	9	1	7	9
1	4	7	30	200	Palm	1	Descending_Staircase	10	15	1	4	15
1	4	7	31	200	Palm	1	Descending_Staircase	11	10	1	4	0
1	4	7	32	200	Palm	1	Ascending_Staircase	12	7	0	8	7
1	4	7	33	200	Palm	1	Descending_Staircase	12	5	0	5	5
1	4	7	34	200	Palm	1	Catch_Trial	10	Front	0	2	0
1	4	7	35	200	Palm	1	Catch_Trial	11	Front	0	2	0
1	4	7	36	200	Palm	1	Ascending_Staircase	13	8	0	8	0
1	4	7	37	200	Palm	1	Ascending_Staircase	14	9	1	9	9
1	4	7	38	200	Palm	1	Catch_Trial	12	Front	0	2	0
1	4	7	39	200	Palm	1	Descending_Staircase	13	10	1	6	10
1	4	7	40	200	Palm	1	Descending_Staircase	14	8	0	7	8
1	4	7	41	200	Palm	1	Ascending_Staircase	15	8	1	9	0
1	4	7	42	200	Palm	1	Descending_Staircase	15	10	1	8	10
1	4	7	43	200	Palm	1	Ascending_Staircase	16	7	0	10	7
1	4	7	44	200	Palm	1	Descending_Staircase	16	9	1	8	0
1	4	7	45	200	Palm	1	Descending_Staircase	17	8	0	9	8
1	4	7	46	200	Palm	1	Descending_Staircase	18	9	1	10	9
1	4	8	1	200	Palm	1	Ascending_Staircase	1	5	1	0	0
1	4	8	2	200	Palm	1	Descending_Staircase	1	65	1	0	0
1	4	8	3	200	Palm	1	Ascending_Staircase	2	5	0	1	5
1	4	8	4	200	Palm	1	Ascending_Staircase	3	15	1	2	15
1	4	8	5	200	Palm	1	Catch_Trial	1	Center	0	0	0
1	4	8	6	200	Palm	1	Ascending_Staircase	4	5	0	3	5
1	4	8	7	200	Palm	1	Descending_Staircase	2	55	1	0	0
1	4	8	8	200	Palm	1	Ascending_Staircase	5	15	1	4	15
1	4	8	9	200	Palm	1	Ascending_Staircase	6	10	0	5	10
1	4	8	10	200	Palm	1	Catch_Trial	2	Center	0	0	0
1	4	8	11	200	Palm	1	Descending_Staircase	3	45	1	0	0
1	4	8	12	200	Palm	1	Descending_Staircase	4	35	1	0	0
1	4	8	13	200	Palm	1	Ascending_Staircase	7	15	1	6	15
1	4	8	14	200	Palm	1	Ascending_Staircase	8	13	0	7	13
1	4	8	15	200	Palm	1	Descending_Staircase	5	25	1	0	0
1	4	8	16	200	Palm	1	Catch_Trial	3	Front	0	0	0
1	4	8	17	200	Palm	1	Ascending_Staircase	9	15	1	8	15
1	4	8	18	200	Palm	1	Descending_Staircase	6	15	0	1	15
1	4	8	19	200	Palm	1	Ascending_Staircase	10	14	1	8	0
1	4	8	20	200	Palm	1	Descending_Staircase	7	25	1	2	25
1	4	8	21	200	Palm	1	Ascending_Staircase	11	13	0	9	13
1	4	8	22	200	Palm	1	Ascending_Staircase	12	14	1	10	14
1	4	8	23	200	Palm	1	Catch_Trial	4	Front	0	0	0
1	4	8	24	200	Palm	1	Catch_Trial	5	Back	0	0	0
1	4	8	25	200	Palm	1	Catch_Trial	6	Front	0	0	0
1	4	8	26	200	Palm	1	Catch_Trial	7	Front	0	0	0
1	4	8	27	200	Palm	1	Descending_Staircase	8	15	1	2	0
1	4	8	28	200	Palm	1	Descending_Staircase	9	5	0	3	5
1	4	8	29	200	Palm	1	Descending_Staircase	10	15	1	4	15
1	4	8	30	200	Palm	1	Descending_Staircase	11	10	0	5	10
1	4	8	31	200	Palm	1	Descending_Staircase	12	15	0	5	0
1	4	8	32	200	Palm	1	Descending_Staircase	13	17	1	6	17
1	4	8	33	200	Palm	1	Catch_Trial	8	Back	0	0	0
1	4	8	34	200	Palm	1	Catch_Trial	9	Center	0	0	0
1	4	8	35	200	Palm	1	Descending_Staircase	14	15	1	6	0
1	4	8	36	200	Palm	1	Catch_Trial	10	Front	0	0	0
1	4	8	37	200	Palm	1	Descending_Staircase	15	13	0	7	13
1	4	8	38	200	Palm	1	Descending_Staircase	16	15	0	7	0
1	4	8	39	200	Palm	1	Descending_Staircase	17	16	1	8	16
1	4	8	40	200	Palm	1	Descending_Staircase	18	15	0	9	15
1	4	8	41	200	Palm	1	Descending_Staircase	19	16	0	9	0
1	4	8	42	200	Palm	1	Descending_Staircase	20	17	1	10	17
1	5	1	1	50	Index	1	Ascending_Staircase	1	5	0	0	0
1	5	1	2	50	Index	1	Catch_Trial	1	Center	0	0	0
1	5	1	3	50	Index	1	Ascending_Staircase	2	15	1	1	15
1	5	1	4	50	Index	1	Descending_Staircase	1	65	1	0	0
1	5	1	5	50	Index	1	Ascending_Staircase	3	5	0	2	5
1	5	1	6	50	Index	1	Ascending_Staircase	4	15	0	2	0
1	5	1	7	50	Index	1	Descending_Staircase	2	55	0	1	55
1	5	1	8	50	Index	1	Ascending_Staircase	5	25	1	3	25
1	5	1	9	50	Index	1	Descending_Staircase	3	65	1	2	65
1	5	1	10	50	Index	1	Ascending_Staircase	6	15	0	4	15
1	5	1	11	50	Index	1	Descending_Staircase	4	55	0	3	55
1	5	1	12	50	Index	1	Descending_Staircase	5	65	1	4	65
1	5	1	13	50	Index	1	Descending_Staircase	6	60	1	4	0
1	5	1	14	50	Index	1	Ascending_Staircase	7	20	0	4	0
1	5	1	15	50	Index	1	Descending_Staircase	7	55	0	5	55
1	5	1	16	50	Index	1	Descending_Staircase	8	60	1	6	60
1	5	1	17	50	Index	1	Catch_Trial	2	Center	1	1	2
1	5	1	18	50	Index	1	Catch_Trial	3	Front	0	2	2
1	5	1	19	50	Index	1	Ascending_Staircase	8	25	0	4	0
1	5	1	20	50	Index	1	Descending_Staircase	9	58	1	6	0
1	5	1	21	50	Index	1	Catch_Trial	4	Front	0	2	0
1	5	1	22	50	Index	1	Ascending_Staircase	9	30	0	4	0
1	5	1	23	50	Index	1	Descending_Staircase	10	56	1	6	0
1	5	1	24	50	Index	1	Descending_Staircase	11	54	1	6	0
1	5	1	25	50	Index	1	Ascending_Staircase	10	35	1	5	35
1	5	1	26	50	Index	1	Descending_Staircase	12	52	1	6	0
1	5	1	27	50	Index	1	Descending_Staircase	13	50	1	6	0
1	5	1	28	50	Index	1	Descending_Staircase	14	48	1	6	0
1	5	1	29	50	Index	1	Ascending_Staircase	11	30	1	5	0
1	5	1	30	50	Index	1	Descending_Staircase	15	46	1	6	0
1	5	1	31	50	Index	1	Catch_Trial	5	Center	0	2	0
1	5	1	32	50	Index	1	Descending_Staircase	16	44	1	6	0
1	5	1	33	50	Index	1	Descending_Staircase	17	42	1	6	0
1	5	1	34	50	Index	1	Ascending_Staircase	12	28	1	5	0
1	5	1	35	50	Index	1	Ascending_Staircase	13	26	0	6	26
1	5	1	36	50	Index	1	Ascending_Staircase	14	28	1	7	28
1	5	1	37	50	Index	1	Descending_Staircase	18	40	1	6	0
1	5	1	38	50	Index	1	Catch_Trial	6	Back	1	3	2
1	5	1	39	50	Index	1	Catch_Trial	7	Back	0	4	2
1	5	1	40	50	Index	1	Ascending_Staircase	15	26	0	8	26
1	5	1	41	50	Index	1	Descending_Staircase	19	38	1	6	0
1	5	1	42	50	Index	1	Descending_Staircase	20	36	1	6	0
1	5	1	43	50	Index	1	Ascending_Staircase	16	27	0	8	0
1	5	1	44	50	Index	1	Descending_Staircase	21	34	1	6	0
1	5	1	45	50	Index	1	Catch_Trial	8	Back	0	4	0
1	5	1	46	50	Index	1	Ascending_Staircase	17	28	0	8	0
1	5	1	47	50	Index	1	Ascending_Staircase	18	29	1	9	29
1	5	1	48	50	Index	1	Descending_Staircase	22	32	1	6	0
1	5	1	49	50	Index	1	Ascending_Staircase	19	28	1	9	0
1	5	1	50	50	Index	1	Catch_Trial	9	Back	0	4	0
1	5	1	51	50	Index	1	Catch_Trial	10	Front	0	4	0
1	5	1	52	50	Index	1	Ascending_Staircase	20	27	0	10	27
1	5	1	53	50	Index	1	Catch_Trial	11	Front	0	4	0
1	5	1	54	50	Index	1	Descending_Staircase	23	30	1	6	0
1	5	1	55	50	Index	1	Descending_Staircase	24	28	1	6	0
1	5	1	56	50	Index	1	Descending_Staircase	25	26	0	7	26
1	5	1	57	50	Index	1	Descending_Staircase	26	28	0	7	0
1	5	1	58	50	Index	1	Descending_Staircase	27	29	0	7	0
1	5	1	59	50	Index	1	Catch_Trial	12	Back	0	4	0
1	5	1	60	50	Index	1	Descending_Staircase	28	30	1	8	30
1	5	1	61	50	Index	1	Descending_Staircase	29	29	0	9	29
1	5	1	62	50	Index	1	Descending_Staircase	30	30	0	9	0
1	5	1	63	50	Index	1	Descending_Staircase	31	31	0	9	0
1	5	1	64	50	Index	1	Descending_Staircase	32	32	1	10	32
1	5	2	1	50	Index	1	Catch_Trial	1	Center	1	0	0
1	5	2	2	50	Index	1	Descending_Staircase	1	65	1	0	0
1	5	2	3	50	Index	1	Descending_Staircase	2	55	1	0	0
1	5	2	4	50	Index	1	Ascending_Staircase	1	5	1	0	0
1	5	2	5	50	Index	1	Descending_Staircase	3	45	1	0	0
1	5	2	6	50	Index	1	Descending_Staircase	4	35	1	0	0
1	5	2	7	50	Index	1	Ascending_Staircase	2	5	0	1	5
1	5	2	8	50	Index	1	Ascending_Staircase	3	15	1	2	15
1	5	2	9	50	Index	1	Ascending_Staircase	4	5	1	2	0
1	5	2	10	50	Index	1	Ascending_Staircase	5	5	1	2	0
1	5	2	11	50	Index	1	Catch_Trial	2	Front	0	1	2
1	5	2	12	50	Index	1	Catch_Trial	3	Back	1	2	2
1	5	2	13	50	Index	1	Catch_Trial	4	Front	0	3	2
1	5	2	14	50	Index	1	Descending_Staircase	5	25	1	0	0
1	5	2	15	50	Index	1	Catch_Trial	5	Front	0	3	0
1	5	2	16	50	Index	1	Ascending_Staircase	6	5	1	2	0
1	5	2	17	50	Index	1	Ascending_Staircase	7	5	1	2	0
1	5	2	18	50	Index	1	Ascending_Staircase	8	5	0	3	5
1	5	2	19	50	Index	1	Catch_Trial	6	Center	0	3	0
1	5	2	20	50	Index	1	Descending_Staircase	6	15	0	1	15
1	5	2	21	50	Index	1	Descending_Staircase	7	25	1	2	25
1	5	2	22	50	Index	1	Ascending_Staircase	9	15	1	4	15
1	5	2	23	50	Index	1	Ascending_Staircase	10	10	1	4	0
1	5	2	24	50	Index	1	Descending_Staircase	8	15	1	2	0
1	5	2	25	50	Index	1	Ascending_Staircase	11	5	0	5	5
1	5	2	26	50	Index	1	Ascending_Staircase	12	10	1	6	10
1	5	2	27	50	Index	1	Descending_Staircase	9	5	1	2	0
1	5	2	28	50	Index	1	Ascending_Staircase	13	8	0	7	8
1	5	2	29	50	Index	1	Ascending_Staircase	14	10	0	7	0
1	5	2	30	50	Index	1	Catch_Trial	7	Front	0	3	0
1	5	2	31	50	Index	1	Descending_Staircase	10	5	0	3	5
1	5	2	32	50	Index	1	Ascending_Staircase	15	11	0	7	0
1	5	2	33	50	Index	1	Descending_Staircase	11	15	1	4	15
1	5	2	34	50	Index	1	Descending_Staircase	12	10	1	4	0
1	5	2	35	50	Index	1	Ascending_Staircase	16	12	1	8	12
1	5	2	36	50	Index	1	Descending_Staircase	13	5	1	4	0
1	5	2	37	50	Index	1	Ascending_Staircase	17	11	1	8	0
1	5	2	38	50	Index	1	Ascending_Staircase	18	10	1	8	0
1	5	2	39	50	Index	1	Catch_Trial	8	Center	1	4	2
1	5	2	40	50	Index	1	Ascending_Staircase	19	9	0	9	9
1	5	2	41	50	Index	1	Catch_Trial	9	Back	0	5	2
1	5	2	42	50	Index	1	Ascending_Staircase	20	10	0	9	0
1	5	2	43	50	Index	1	Ascending_Staircase	21	11	0	9	0
1	5	2	44	50	Index	1	Descending_Staircase	14	5	0	5	5
1	5	3	1	50	Palm	1	Ascending_Staircase	1	5	0	0	0
1	5	3	2	50	Palm	1	Catch_Trial	1	Back	0	0	0
1	5	3	3	50	Palm	1	Catch_Trial	2	Center	0	0	0
1	5	3	4	50	Palm	1	Ascending_Staircase	2	15	0	0	0
1	5	3	5	50	Palm	1	Catch_Trial	3	Back	1	1	2
1	5	3	6	50	Palm	1	Ascending_Staircase	3	25	1	1	25
1	5	3	7	50	Palm	1	Descending_Staircase	1	65	1	0	0
1	5	3	8	50	Palm	1	Ascending_Staircase	4	15	0	2	15
1	5	3	9	50	Palm	1	Catch_Trial	4	Center	0	2	2
1	5	3	10	50	Palm	1	Ascending_Staircase	5	25	0	2	0
1	5	3	11	50	Palm	1	Ascending_Staircase	6	35	1	3	35
1	5	3	12	50	Palm	1	Descending_Staircase	2	55	1	0	0
1	5	3	13	50	Palm	1	Descending_Staircase	3	45	1	0	0
1	5	3	14	50	Palm	1	Descending_Staircase	4	35	1	0	0
1	5	3	15	50	Palm	1	Descending_Staircase	5	25	1	0	0
1	5	3	16	50	Palm	1	Descending_Staircase	6	15	0	1	15
1	5	3	17	50	Palm	1	Descending_Staircase	7	25	1	2	25
1	5	3	18	50	Palm	1	Ascending_Staircase	7	25	1	3	0
1	5	3	19	50	Palm	1	Descending_Staircase	8	15	1	2	0
1	5	3	20	50	Palm	1	Descending_Staircase	9	5	1	2	0
1	5	3	21	50	Palm	1	Descending_Staircase	10	5	0	3	5
1	5	3	22	50	Palm	1	Catch_Trial	5	Center	0	2	0
1	5	3	23	50	Palm	1	Ascending_Staircase	8	20	0	4	20
1	5	3	24	50	Palm	1	Catch_Trial	6	Front	0	2	0
1	5	3	25	50	Palm	1	Ascending_Staircase	9	25	0	4	0
1	5	3	26	50	Palm	1	Catch_Trial	7	Center	0	2	0
1	5	3	27	50	Palm	1	Ascending_Staircase	10	30	0	4	0
1	5	3	28	50	Palm	1	Descending_Staircase	11	15	0	3	0
1	5	3	29	50	Palm	1	Catch_Trial	8	Front	0	2	0
1	5	3	30	50	Palm	1	Ascending_Staircase	11	35	0	4	0
1	5	3	31	50	Palm	1	Descending_Staircase	12	20	0	3	0
1	5	3	32	50	Palm	1	Ascending_Staircase	12	40	1	5	40
1	5	3	33	50	Palm	1	Ascending_Staircase	13	35	1	5	0
1	5	3	34	50	Palm	1	Ascending_Staircase	14	33	1	5	0
1	5	3	35	50	Palm	1	Ascending_Staircase	15	31	1	5	0
1	5	3	36	50	Palm	1	Descending_Staircase	13	25	1	4	25
1	5	3	37	50	Palm	1	Descending_Staircase	14	20	1	4	0
1	5	3	38	50	Palm	1	Descending_Staircase	15	15	1	4	0
1	5	3	39	50	Palm	1	Descending_Staircase	16	10	1	4	0
1	5	3	40	50	Palm	1	Catch_Trial	9	Center	0	2	0
1	5	3	41	50	Palm	1	Ascending_Staircase	16	29	1	5	0
1	5	3	42	50	Palm	1	Ascending_Staircase	17	27	1	5	0
1	5	3	43	50	Palm	1	Descending_Staircase	17	5	0	5	5
1	5	3	44	50	Palm	1	Catch_Trial	10	Front	0	2	0
1	5	3	45	50	Palm	1	Catch_Trial	11	Front	0	2	0
1	5	3	46	50	Palm	1	Descending_Staircase	18	10	1	6	10
1	5	3	47	50	Palm	1	Ascending_Staircase	18	25	1	5	0
1	5	3	48	50	Palm	1	Catch_Trial	12	Back	1	3	2
1	5	3	49	50	Palm	1	Ascending_Staircase	19	23	1	5	0
1	5	3	50	50	Palm	1	Catch_Trial	13	Center	1	3	0
1	5	3	51	50	Palm	1	Catch_Trial	14	Back	0	4	2
1	5	3	52	50	Palm	1	Ascending_Staircase	20	21	1	5	0
1	5	3	53	50	Palm	1	Descending_Staircase	19	8	0	7	8
1	5	3	54	50	Palm	1	Descending_Staircase	20	10	1	8	10
1	5	3	55	50	Palm	1	Ascending_Staircase	21	19	1	5	0
1	5	3	56	50	Palm	1	Ascending_Staircase	22	17	1	5	0
1	5	3	57	50	Palm	1	Catch_Trial	15	Front	1	5	2
1	5	4	1	50	Palm	1	Ascending_Staircase	1	5	1	0	0
1	5	4	2	50	Palm	1	Catch_Trial	1	Back	1	0	0
1	5	4	3	50	Palm	1	Ascending_Staircase	2	5	0	1	5
1	5	4	4	50	Palm	1	Ascending_Staircase	3	15	0	1	0
1	5	4	5	50	Palm	1	Descending_Staircase	1	65	1	0	0
1	5	4	6	50	Palm	1	Descending_Staircase	2	55	1	0	0
1	5	4	7	50	Palm	1	Ascending_Staircase	4	25	0	1	0
1	5	4	8	50	Palm	1	Descending_Staircase	3	45	1	0	0
1	5	4	9	50	Palm	1	Ascending_Staircase	5	35	1	2	35
1	5	4	10	50	Palm	1	Ascending_Staircase	6	25	1	2	0
1	5	4	11	50	Palm	1	Catch_Trial	2	Front	0	1	2
1	5	4	12	50	Palm	1	Descending_Staircase	4	35	1	0	0
1	5	4	13	50	Palm	1	Ascending_Staircase	7	15	1	2	0
1	5	4	14	50	Palm	1	Ascending_Staircase	8	5	0	3	5
1	5	4	15	50	Palm	1	Ascending_Staircase	9	15	0	3	0
1	5	4	16	50	Palm	1	Descending_Staircase	5	25	1	0	0
1	5	4	17	50	Palm	1	Catch_Trial	3	Center	0	1	0
1	5	4	18	50	Palm	1	Catch_Trial	4	Back	1	2	2
1	5	4	19	50	Palm	1	Descending_Staircase	6	15	1	0	0
1	5	4	20	50	Palm	1	Descending_Staircase	7	5	0	1	5
1	5	4	21	50	Palm	1	Descending_Staircase	8	15	1	2	15
1	5	4	22	50	Palm	1	Ascending_Staircase	10	20	0	3	0
1	5	4	23	50	Palm	1	Ascending_Staircase	11	25	1	4	25
1	5	4	24	50	Palm	1	Descending_Staircase	9	5	0	3	5
1	5	4	25	50	Palm	1	Ascending_Staircase	12	20	0	5	20
1	5	4	26	50	Palm	1	Catch_Trial	5	Center	0	3	2
1	5	4	27	50	Palm	1	Catch_Trial	6	Front	0	3	0
1	5	4	28	50	Palm	1	Catch_Trial	7	Front	0	3	0
1	5	4	29	50	Palm	1	Descending_Staircase	10	15	0	3	0
1	5	4	30	50	Palm	1	Ascending_Staircase	13	25	0	5	0
1	5	4	31	50	Palm	1	Descending_Staircase	11	20	0	3	0
1	5	4	32	50	Palm	1	Catch_Trial	8	Center	0	3	0
1	5	4	33	50	Palm	1	Ascending_Staircase	14	27	1	6	27
1	5	4	34	50	Palm	1	Catch_Trial	9	Center	0	3	0
1	5	4	35	50	Palm	1	Catch_Trial	10	Front	0	3	0
1	5	4	36	50	Palm	1	Catch_Trial	11	Front	0	3	0
1	5	4	37	50	Palm	1	Descending_Staircase	12	25	1	4	25
1	5	4	38	50	Palm	1	Ascending_Staircase	15	25	1	6	0
1	5	4	39	50	Palm	1	Ascending_Staircase	16	23	1	6	0
1	5	4	40	50	Palm	1	Ascending_Staircase	17	21	1	6	0
1	5	4	41	50	Palm	1	Descending_Staircase	13	20	1	4	0
1	5	4	42	50	Palm	1	Catch_Trial	12	Back	0	3	0
1	5	4	43	50	Palm	1	Descending_Staircase	14	15	0	5	15
1	5	4	44	50	Palm	1	Descending_Staircase	15	20	1	6	20
1	5	4	45	50	Palm	1	Ascending_Staircase	18	19	1	6	0
1	5	4	46	50	Palm	1	Catch_Trial	13	Front	1	4	2
1	5	4	47	50	Palm	1	Descending_Staircase	16	18	0	7	18
1	5	4	48	50	Palm	1	Ascending_Staircase	19	17	1	6	0
1	5	4	49	50	Palm	1	Catch_Trial	14	Front	0	5	2
1	5	4	50	50	Palm	1	Ascending_Staircase	20	15	1	6	0
1	5	4	51	50	Palm	1	Ascending_Staircase	21	13	1	6	0
1	5	4	52	50	Palm	1	Ascending_Staircase	22	11	0	7	11
1	5	4	53	50	Palm	1	Descending_Staircase	17	20	1	8	20
1	5	4	54	50	Palm	1	Ascending_Staircase	23	13	1	8	13
1	5	4	55	50	Palm	1	Ascending_Staircase	24	12	1	8	0
1	5	5	1	200	Index	1	Descending_Staircase	1	65	1	0	0
1	5	5	2	200	Index	1	Ascending_Staircase	1	5	0	0	0
1	5	5	3	200	Index	1	Catch_Trial	1	Center	1	0	0
1	5	5	4	200	Index	1	Descending_Staircase	2	55	1	0	0
1	5	5	5	200	Index	1	Descending_Staircase	3	45	1	0	0
1	5	5	6	200	Index	1	Ascending_Staircase	2	15	1	1	15
1	5	5	7	200	Index	1	Ascending_Staircase	3	5	0	2	5
1	5	5	8	200	Index	1	Ascending_Staircase	4	15	1	3	15
1	5	5	9	200	Index	1	Ascending_Staircase	5	5	0	4	5
1	5	5	10	200	Index	1	Ascending_Staircase	6	10	0	4	0
1	5	5	11	200	Index	1	Ascending_Staircase	7	15	1	5	15
1	5	5	12	200	Index	1	Ascending_Staircase	8	10	1	5	0
1	5	5	13	200	Index	1	Descending_Staircase	4	35	1	0	0
1	5	5	14	200	Index	1	Ascending_Staircase	9	8	1	5	0
1	5	5	15	200	Index	1	Descending_Staircase	5	25	1	0	0
1	5	5	16	200	Index	1	Ascending_Staircase	10	6	1	5	0
1	5	5	17	200	Index	1	Descending_Staircase	6	15	1	0	0
1	5	5	18	200	Index	1	Ascending_Staircase	11	5	0	6	5
1	5	5	19	200	Index	1	Catch_Trial	2	Back	0	1	2
1	5	5	20	200	Index	1	Descending_Staircase	7	5	0	1	5
1	5	5	21	200	Index	1	Catch_Trial	3	Front	0	1	0
1	5	5	22	200	Index	1	Ascending_Staircase	12	7	0	6	0
1	5	5	23	200	Index	1	Ascending_Staircase	13	9	1	7	9
1	5	5	24	200	Index	1	Catch_Trial	4	Front	0	1	0
1	5	5	25	200	Index	1	Ascending_Staircase	14	7	0	8	7
1	5	5	26	200	Index	1	Descending_Staircase	8	15	1	2	15
1	5	5	27	200	Index	1	Ascending_Staircase	15	8	1	9	8
1	5	5	28	200	Index	1	Descending_Staircase	9	5	0	3	5
1	5	5	29	200	Index	1	Catch_Trial	5	Back	0	1	0
1	5	5	30	200	Index	1	Ascending_Staircase	16	7	1	9	0
1	5	5	31	200	Index	1	Catch_Trial	6	Back	1	2	2
1	5	5	32	200	Index	1	Descending_Staircase	10	15	1	4	15
1	5	5	33	200	Index	1	Descending_Staircase	11	10	0	5	10
1	5	5	34	200	Index	1	Catch_Trial	7	Back	0	3	2
1	5	5	35	200	Index	1	Ascending_Staircase	17	6	1	9	0
1	5	5	36	200	Index	1	Ascending_Staircase	18	5	0	10	5
1	5	5	37	200	Index	1	Catch_Trial	8	Front	0	3	0
1	5	5	38	200	Index	1	Descending_Staircase	12	15	0	5	0
1	5	5	39	200	Index	1	Descending_Staircase	13	17	1	6	17
1	5	5	40	200	Index	1	Catch_Trial	9	Back	1	4	2
1	5	5	41	200	Index	1	Catch_Trial	10	Front	0	5	2
1	5	5	42	200	Index	1	Descending_Staircase	14	15	1	6	0
1	5	5	43	200	Index	1	Descending_Staircase	15	13	1	6	0
1	5	5	44	200	Index	1	Descending_Staircase	16	11	1	6	0
1	5	5	45	200	Index	1	Descending_Staircase	17	9	0	7	9
1	5	6	1	200	Index	1	Ascending_Staircase	1	5	0	0	0
1	5	6	2	200	Index	1	Descending_Staircase	1	65	1	0	0
1	5	6	3	200	Index	1	Descending_Staircase	2	55	1	0	0
1	5	6	4	200	Index	1	Catch_Trial	1	Front	0	0	0
1	5	6	5	200	Index	1	Descending_Staircase	3	45	1	0	0
1	5	6	6	200	Index	1	Ascending_Staircase	2	15	0	0	0
1	5	6	7	200	Index	1	Descending_Staircase	4	35	1	0	0
1	5	6	8	200	Index	1	Descending_Staircase	5	25	1	0	0
1	5	6	9	200	Index	1	Descending_Staircase	6	15	1	0	0
1	5	6	10	200	Index	1	Descending_Staircase	7	5	0	1	5
1	5	6	11	200	Index	1	Ascending_Staircase	3	25	1	1	25
1	5	6	12	200	Index	1	Ascending_Staircase	4	15	1	1	0
1	5	6	13	200	Index	1	Descending_Staircase	8	15	1	2	15
1	5	6	14	200	Index	1	Ascending_Staircase	5	5	0	2	5
1	5	6	15	200	Index	1	Ascending_Staircase	6	15	1	3	15
1	5	6	16	200	Index	1	Ascending_Staircase	7	5	0	4	5
1	5	6	17	200	Index	1	Catch_Trial	2	Front	0	0	0
1	5	6	18	200	Index	1	Ascending_Staircase	8	10	1	5	10
1	5	6	19	200	Index	1	Ascending_Staircase	9	5	1	5	0
1	5	6	20	200	Index	1	Ascending_Staircase	10	5	1	5	0
1	5	6	21	200	Index	1	Descending_Staircase	9	5	1	2	0
1	5	6	22	200	Index	1	Ascending_Staircase	11	5	1	5	0
1	5	6	23	200	Index	1	Ascending_Staircase	12	5	0	6	5
1	5	6	24	200	Index	1	Ascending_Staircase	13	7	0	6	0
1	5	6	25	200	Index	1	Ascending_Staircase	14	9	0	6	0
1	5	6	26	200	Index	1	Descending_Staircase	10	5	0	3	5
1	5	6	27	200	Index	1	Ascending_Staircase	15	11	1	7	11
1	5	6	28	200	Index	1	Ascending_Staircase	16	9	1	7	0
1	5	6	29	200	Index	1	Descending_Staircase	11	15	1	4	15
1	5	6	30	200	Index	1	Catch_Trial	3	Back	1	1	2
1	5	6	31	200	Index	1	Catch_Trial	4	Center	0	2	2
1	5	6	32	200	Index	1	Descending_Staircase	12	10	0	5	10
1	5	6	33	200	Index	1	Catch_Trial	5	Back	0	2	0
1	5	6	34	200	Index	1	Catch_Trial	6	Back	0	2	0
1	5	6	35	200	Index	1	Ascending_Staircase	17	8	1	7	0
1	5	6	36	200	Index	1	Ascending_Staircase	18	7	0	8	7
1	5	6	37	200	Index	1	Ascending_Staircase	19	8	0	8	0
1	5	6	38	200	Index	1	Ascending_Staircase	20	9	0	8	0
1	5	6	39	200	Index	1	Descending_Staircase	13	15	1	6	15
1	5	6	40	200	Index	1	Ascending_Staircase	21	10	1	9	10
1	5	6	41	200	Index	1	Descending_Staircase	14	13	1	6	0
1	5	6	42	200	Index	1	Ascending_Staircase	22	9	1	9	0
1	5	6	43	200	Index	1	Ascending_Staircase	23	8	0	10	8
1	5	6	44	200	Index	1	Descending_Staircase	15	11	1	6	0
1	5	6	45	200	Index	1	Catch_Trial	7	Center	0	2	0
1	5	6	46	200	Index	1	Descending_Staircase	16	9	1	6	0
1	5	6	47	200	Index	1	Descending_Staircase	17	7	0	7	7
1	5	6	48	200	Index	1	Descending_Staircase	18	9	0	7	0
1	5	6	49	200	Index	1	Descending_Staircase	19	10	0	7	0
1	5	6	50	200	Index	1	Descending_Staircase	20	11	0	7	0
1	5	6	51	200	Index	1	Descending_Staircase	21	12	0	7	0
1	5	6	52	200	Index	1	Descending_Staircase	22	13	0	7	0
1	5	6	53	200	Index	1	Descending_Staircase	23	14	1	8	14
1	5	6	54	200	Index	1	Descending_Staircase	24	13	0	9	13
1	5	6	55	200	Index	1	Descending_Staircase	25	14	0	9	0
1	5	6	56	200	Index	1	Descending_Staircase	26	15	0	9	0
1	5	6	57	200	Index	1	Descending_Staircase	27	16	0	9	0
1	5	6	58	200	Index	1	Catch_Trial	8	Front	0	2	0
1	5	6	59	200	Index	1	Catch_Trial	9	Center	0	2	0
1	5	6	60	200	Index	1	Descending_Staircase	28	17	1	10	17
1	5	7	1	200	Palm	1	Descending_Staircase	1	65	1	0	0
1	5	7	2	200	Palm	1	Ascending_Staircase	1	5	1	0	0
1	5	7	3	200	Palm	1	Descending_Staircase	2	55	1	0	0
1	5	7	4	200	Palm	1	Ascending_Staircase	2	5	1	0	0
1	5	7	5	200	Palm	1	Ascending_Staircase	3	5	1	0	0
1	5	7	6	200	Palm	1	Descending_Staircase	3	45	1	0	0
1	5	7	7	200	Palm	1	Catch_Trial	1	Back	1	0	0
1	5	7	8	200	Palm	1	Ascending_Staircase	4	5	1	0	0
1	5	7	9	200	Palm	1	Catch_Trial	2	Center	0	1	2
1	5	7	10	200	Palm	1	Descending_Staircase	4	35	1	0	0
1	5	7	11	200	Palm	1	Descending_Staircase	5	25	1	0	0
1	5	7	12	200	Palm	1	Ascending_Staircase	5	5	1	0	0
1	5	7	13	200	Palm	1	Ascending_Staircase	6	5	1	0	0
1	5	7	14	200	Palm	1	Descending_Staircase	6	15	1	0	0
1	5	7	15	200	Palm	1	Descending_Staircase	7	5	1	0	0
1	5	7	16	200	Palm	1	Ascending_Staircase	7	5	0	1	5
1	5	7	17	200	Palm	1	Ascending_Staircase	8	15	1	2	15
1	5	7	18	200	Palm	1	Ascending_Staircase	9	5	1	2	0
1	5	7	19	200	Palm	1	Ascending_Staircase	10	5	0	3	5
1	5	7	20	200	Palm	1	Descending_Staircase	8	5	0	1	5
1	5	7	21	200	Palm	1	Ascending_Staircase	11	15	0	3	0
1	5	7	22	200	Palm	1	Descending_Staircase	9	15	0	1	0
1	5	7	23	200	Palm	1	Descending_Staircase	10	25	0	1	0
1	5	7	24	200	Palm	1	Ascending_Staircase	12	20	1	4	20
1	5	7	25	200	Palm	1	Descending_Staircase	11	35	1	2	35
1	5	7	26	200	Palm	1	Descending_Staircase	12	25	1	2	0
1	5	7	27	200	Palm	1	Ascending_Staircase	13	15	1	4	0
1	5	7	28	200	Palm	1	Ascending_Staircase	14	10	0	5	10
1	5	7	29	200	Palm	1	Catch_Trial	3	Center	0	1	0
1	5	7	30	200	Palm	1	Ascending_Staircase	15	15	0	5	0
1	5	7	31	200	Palm	1	Descending_Staircase	13	15	1	2	0
1	5	7	32	200	Palm	1	Catch_Trial	4	Back	0	1	0
1	5	7	33	200	Palm	1	Catch_Trial	5	Front	0	1	0
1	5	7	34	200	Palm	1	Descending_Staircase	14	5	0	3	5
1	5	7	35	200	Palm	1	Ascending_Staircase	16	17	1	6	17
1	5	7	36	200	Palm	1	Ascending_Staircase	17	15	1	6	0
1	5	7	37	200	Palm	1	Descending_Staircase	15	15	1	4	15
1	5	7	38	200	Palm	1	Catch_Trial	6	Back	1	2	2
1	5	7	39	200	Palm	1	Catch_Trial	7	Front	0	3	2
1	5	7	40	200	Palm	1	Descending_Staircase	16	10	1	4	0
1	5	7	41	200	Palm	1	Descending_Staircase	17	5	0	5	5
1	5	7	42	200	Palm	1	Descending_Staircase	18	10	0	5	0
1	5	7	43	200	Palm	1	Ascending_Staircase	18	13	0	7	13
1	5	7	44	200	Palm	1	Catch_Trial	8	Front	0	3	0
1	5	7	45	200	Palm	1	Ascending_Staircase	19	15	1	8	15
1	5	7	46	200	Palm	1	Descending_Staircase	19	12	1	6	12
1	5	7	47	200	Palm	1	Descending_Staircase	20	10	1	6	0
1	5	7	48	200	Palm	1	Descending_Staircase	21	8	0	7	8
1	5	7	49	200	Palm	1	Ascending_Staircase	20	14	1	8	0
1	5	7	50	200	Palm	1	Descending_Staircase	22	10	1	8	10
1	5	7	51	200	Palm	1	Descending_Staircase	23	9	1	8	0
1	5	7	52	200	Palm	1	Catch_Trial	9	Front	0	3	0
1	5	7	53	200	Palm	1	Descending_Staircase	24	8	0	9	8
1	5	7	54	200	Palm	1	Descending_Staircase	25	9	1	10	9
1	5	7	55	200	Palm	1	Ascending_Staircase	21	13	0	9	13
1	5	7	56	200	Palm	1	Ascending_Staircase	22	14	0	9	0
1	5	7	57	200	Palm	1	Ascending_Staircase	23	15	1	10	15
1	5	8	1	200	Palm	1	Ascending_Staircase	1	5	1	0	0
1	5	8	2	200	Palm	1	Catch_Trial	1	Front	0	0	0
1	5	8	3	200	Palm	1	Ascending_Staircase	2	5	0	1	5
1	5	8	4	200	Palm	1	Ascending_Staircase	3	15	1	2	15
1	5	8	5	200	Palm	1	Ascending_Staircase	4	5	0	3	5
1	5	8	6	200	Palm	1	Descending_Staircase	1	65	1	0	0
1	5	8	7	200	Palm	1	Ascending_Staircase	5	15	1	4	15
1	5	8	8	200	Palm	1	Ascending_Staircase	6	10	1	4	0
1	5	8	9	200	Palm	1	Descending_Staircase	2	55	1	0	0
1	5	8	10	200	Palm	1	Catch_Trial	2	Back	0	0	0
1	5	8	11	200	Palm	1	Descending_Staircase	3	45	1	0	0
1	5	8	12	200	Palm	1	Ascending_Staircase	7	5	1	4	0
1	5	8	13	200	Palm	1	Ascending_Staircase	8	5	1	4	0
1	5	8	14	200	Palm	1	Ascending_Staircase	9	5	1	4	0
1	5	8	15	200	Palm	1	Descending_Staircase	4	35	1	0	0
1	5	8	16	200	Palm	1	Descending_Staircase	5	25	1	0	0
1	5	8	17	200	Palm	1	Descending_Staircase	6	15	1	0	0
1	5	8	18	200	Palm	1	Ascending_Staircase	10	5	1	4	0
1	5	8	19	200	Palm	1	Catch_Trial	3	Back	0	0	0
1	5	8	20	200	Palm	1	Catch_Trial	4	Center	0	0	0
1	5	8	21	200	Palm	1	Ascending_Staircase	11	5	0	5	5
[truncated: 15,819 more rows]

## Sheet: B
Individual raw SDT data for Experiment 3
Condition = 50_Hz: 50 Hz stimulus; Phys_200_Hz: Physically-matched 200 Hz stimulus; Perceptually-matched 200 Hz stimulus
Response: 0 = 'stimulus absent'; 1 = 'stimulus present'
Participant_Number	Trial_Number	Condition	Stimulus_Present	Response
1	1	50_Hz	1	1
1	2	50_Hz	1	1
1	3	50_Hz	1	1
1	4	50_Hz	0	0
1	5	50_Hz	1	1
1	6	50_Hz	1	1
1	7	50_Hz	0	0
1	8	50_Hz	1	1
1	9	50_Hz	1	1
1	10	50_Hz	0	0
1	11	50_Hz	0	0
1	12	50_Hz	0	0
1	13	50_Hz	0	0
1	14	50_Hz	0	0
1	15	50_Hz	1	1
1	16	50_Hz	1	1
1	17	50_Hz	1	1
1	18	50_Hz	0	0
1	19	50_Hz	0	0
1	20	50_Hz	1	1
1	21	50_Hz	1	1
1	22	50_Hz	1	1
1	23	50_Hz	1	1
1	24	50_Hz	0	0
1	25	50_Hz	1	1
1	26	50_Hz	0	0
1	27	50_Hz	0	0
1	28	50_Hz	0	0
1	29	50_Hz	0	0
1	30	50_Hz	0	0
1	31	50_Hz	1	1
1	32	50_Hz	1	1
1	33	50_Hz	0	0
1	34	50_Hz	1	1
1	35	50_Hz	1	1
1	36	50_Hz	0	0
1	37	50_Hz	0	0
1	38	50_Hz	0	0
1	39	50_Hz	0	0
1	40	50_Hz	1	0
1	41	50_Hz	0	0
1	42	50_Hz	1	0
1	43	50_Hz	0	0
1	44	50_Hz	0	0
1	45	50_Hz	0	0
1	46	50_Hz	1	0
1	47	50_Hz	0	0
1	48	50_Hz	0	0
1	49	50_Hz	0	0
1	50	50_Hz	0	0
1	51	50_Hz	0	0
1	52	50_Hz	1	1
1	53	50_Hz	0	0
1	54	50_Hz	1	1
1	55	50_Hz	1	1
1	56	50_Hz	1	1
1	57	50_Hz	1	1
1	58	50_Hz	1	1
1	59	50_Hz	1	1
1	60	50_Hz	1	1
1	1	Perc_200_Hz	1	1
1	2	Perc_200_Hz	0	0
1	3	Perc_200_Hz	1	1
1	4	Perc_200_Hz	1	1
1	5	Perc_200_Hz	1	1
1	6	Perc_200_Hz	0	0
1	7	Perc_200_Hz	1	1
1	8	Perc_200_Hz	0	0
1	9	Perc_200_Hz	1	1
1	10	Perc_200_Hz	0	0
1	11	Perc_200_Hz	0	0
1	12	Perc_200_Hz	1	1
1	13	Perc_200_Hz	1	1
1	14	Perc_200_Hz	0	0
1	15	Perc_200_Hz	1	1
1	16	Perc_200_Hz	1	1
1	17	Perc_200_Hz	0	0
1	18	Perc_200_Hz	1	1
1	19	Perc_200_Hz	0	0
1	20	Perc_200_Hz	1	1
1	21	Perc_200_Hz	1	1
1	22	Perc_200_Hz	0	0
1	23	Perc_200_Hz	1	1
1	24	Perc_200_Hz	1	1
1	25	Perc_200_Hz	1	1
1	26	Perc_200_Hz	0	0
1	27	Perc_200_Hz	1	1
1	28	Perc_200_Hz	1	1
1	29	Perc_200_Hz	0	0
1	30	Perc_200_Hz	0	0
1	31	Perc_200_Hz	0	0
1	32	Perc_200_Hz	1	1
1	33	Perc_200_Hz	1	1
1	34	Perc_200_Hz	0	0
1	35	Perc_200_Hz	0	0
1	36	Perc_200_Hz	0	0
1	37	Perc_200_Hz	1	1
1	38	Perc_200_Hz	1	1
1	39	Perc_200_Hz	0	0
1	40	Perc_200_Hz	0	0
1	41	Perc_200_Hz	0	0
1	42	Perc_200_Hz	0	0
1	43	Perc_200_Hz	0	0
1	44	Perc_200_Hz	1	1
1	45	Perc_200_Hz	1	1
1	46	Perc_200_Hz	0	0
1	47	Perc_200_Hz	1	1
1	48	Perc_200_Hz	0	0
1	49	Perc_200_Hz	1	1
1	50	Perc_200_Hz	1	1
1	51	Perc_200_Hz	1	1
1	52	Perc_200_Hz	0	0
1	53	Perc_200_Hz	0	0
1	54	Perc_200_Hz	1	1
1	55	Perc_200_Hz	1	1
1	56	Perc_200_Hz	0	0
1	57	Perc_200_Hz	0	0
1	58	Perc_200_Hz	0	0
1	59	Perc_200_Hz	0	0
1	60	Perc_200_Hz	0	0
1	1	Phys_200_Hz	1	1
1	2	Phys_200_Hz	1	1
1	3	Phys_200_Hz	1	1
1	4	Phys_200_Hz	0	0
1	5	Phys_200_Hz	0	0
1	6	Phys_200_Hz	1	1
1	7	Phys_200_Hz	1	1
1	8	Phys_200_Hz	0	0
1	9	Phys_200_Hz	1	1
1	10	Phys_200_Hz	1	1
1	11	Phys_200_Hz	0	0
1	12	Phys_200_Hz	0	0
1	13	Phys_200_Hz	1	1
1	14	Phys_200_Hz	1	1
1	15	Phys_200_Hz	0	0
1	16	Phys_200_Hz	0	0
1	17	Phys_200_Hz	1	1
1	18	Phys_200_Hz	1	1
1	19	Phys_200_Hz	0	0
1	20	Phys_200_Hz	0	0
1	21	Phys_200_Hz	0	0
1	22	Phys_200_Hz	0	0
1	23	Phys_200_Hz	0	0
1	24	Phys_200_Hz	0	0
1	25	Phys_200_Hz	1	1
1	26	Phys_200_Hz	0	0
1	27	Phys_200_Hz	0	0
1	28	Phys_200_Hz	1	1
1	29	Phys_200_Hz	1	1
1	30	Phys_200_Hz	0	0
1	31	Phys_200_Hz	1	1
1	32	Phys_200_Hz	1	1
1	33	Phys_200_Hz	0	0
1	34	Phys_200_Hz	1	1
1	35	Phys_200_Hz	1	1
1	36	Phys_200_Hz	0	0
1	37	Phys_200_Hz	0	0
1	38	Phys_200_Hz	0	0
1	39	Phys_200_Hz	1	1
1	40	Phys_200_Hz	0	0
1	41	Phys_200_Hz	0	0
1	42	Phys_200_Hz	1	1
1	43	Phys_200_Hz	1	1
1	44	Phys_200_Hz	1	1
1	45	Phys_200_Hz	0	0
1	46	Phys_200_Hz	0	0
1	47	Phys_200_Hz	0	0
1	48	Phys_200_Hz	1	1
1	49	Phys_200_Hz	1	1
1	50	Phys_200_Hz	0	0
1	51	Phys_200_Hz	1	1
1	52	Phys_200_Hz	1	1
1	53	Phys_200_Hz	1	1
1	54	Phys_200_Hz	1	1
1	55	Phys_200_Hz	1	1
1	56	Phys_200_Hz	0	0
1	57	Phys_200_Hz	0	0
1	58	Phys_200_Hz	1	1
1	59	Phys_200_Hz	0	0
1	60	Phys_200_Hz	0	0
2	1	50_Hz	1	0
2	2	50_Hz	1	0
2	3	50_Hz	0	0
2	4	50_Hz	1	1
2	5	50_Hz	0	0
2	6	50_Hz	0	1
2	7	50_Hz	1	1
2	8	50_Hz	1	1
2	9	50_Hz	1	1
2	10	50_Hz	1	1
2	11	50_Hz	1	1
2	12	50_Hz	0	0
2	13	50_Hz	1	1
2	14	50_Hz	0	0
2	15	50_Hz	0	1
2	16	50_Hz	0	0
2	17	50_Hz	1	0
2	18	50_Hz	1	1
2	19	50_Hz	1	1
2	20	50_Hz	0	0
2	21	50_Hz	0	0
2	22	50_Hz	1	1
2	23	50_Hz	0	1
2	24	50_Hz	0	1
2	25	50_Hz	1	0
2	26	50_Hz	0	1
2	27	50_Hz	1	1
2	28	50_Hz	0	1
2	29	50_Hz	1	1
2	30	50_Hz	1	0
2	31	50_Hz	0	0
2	32	50_Hz	0	0
2	33	50_Hz	0	0
2	34	50_Hz	0	1
2	35	50_Hz	1	1
2	36	50_Hz	0	0
2	37	50_Hz	1	0
2	38	50_Hz	0	1
2	39	50_Hz	1	1
2	40	50_Hz	0	1
2	41	50_Hz	1	1
2	42	50_Hz	1	1
2	43	50_Hz	1	1
2	44	50_Hz	1	1
2	45	50_Hz	0	0
2	46	50_Hz	0	0
2	47	50_Hz	0	0
2	48	50_Hz	1	1
2	49	50_Hz	1	0
2	50	50_Hz	1	0
2	51	50_Hz	1	1
2	52	50_Hz	0	1
2	53	50_Hz	1	0
2	54	50_Hz	0	0
2	55	50_Hz	0	0
2	56	50_Hz	0	0
2	57	50_Hz	0	1
2	58	50_Hz	1	1
2	59	50_Hz	0	0
2	60	50_Hz	0	0
2	1	Perc_200_Hz	1	1
2	2	Perc_200_Hz	1	1
2	3	Perc_200_Hz	0	0
2	4	Perc_200_Hz	0	0
2	5	Perc_200_Hz	1	1
2	6	Perc_200_Hz	0	0
2	7	Perc_200_Hz	0	0
2	8	Perc_200_Hz	0	0
2	9	Perc_200_Hz	1	1
2	10	Perc_200_Hz	1	1
2	11	Perc_200_Hz	1	1
2	12	Perc_200_Hz	0	0
2	13	Perc_200_Hz	1	1
2	14	Perc_200_Hz	1	1
2	15	Perc_200_Hz	1	1
2	16	Perc_200_Hz	0	0
2	17	Perc_200_Hz	1	1
2	18	Perc_200_Hz	1	1
2	19	Perc_200_Hz	0	0
2	20	Perc_200_Hz	1	1
2	21	Perc_200_Hz	0	0
2	22	Perc_200_Hz	0	0
2	23	Perc_200_Hz	0	0
2	24	Perc_200_Hz	1	1
2	25	Perc_200_Hz	1	1
2	26	Perc_200_Hz	0	0
2	27	Perc_200_Hz	0	0
2	28	Perc_200_Hz	1	1
2	29	Perc_200_Hz	1	1
2	30	Perc_200_Hz	1	1
2	31	Perc_200_Hz	1	1
2	32	Perc_200_Hz	0	0
2	33	Perc_200_Hz	1	1
2	34	Perc_200_Hz	0	0
2	35	Perc_200_Hz	0	0
2	36	Perc_200_Hz	0	0
2	37	Perc_200_Hz	1	0
2	38	Perc_200_Hz	0	0
2	39	Perc_200_Hz	1	0
2	40	Perc_200_Hz	0	0
2	41	Perc_200_Hz	0	0
2	42	Perc_200_Hz	0	0
2	43	Perc_200_Hz	0	0
2	44	Perc_200_Hz	1	0
2	45	Perc_200_Hz	0	0
2	46	Perc_200_Hz	0	0
2	47	Perc_200_Hz	0	0
2	48	Perc_200_Hz	1	1
2	49	Perc_200_Hz	0	0
2	50	Perc_200_Hz	1	1
2	51	Perc_200_Hz	1	1
2	52	Perc_200_Hz	0	0
2	53	Perc_200_Hz	1	1
2	54	Perc_200_Hz	0	0
2	55	Perc_200_Hz	0	0
2	56	Perc_200_Hz	0	0
2	57	Perc_200_Hz	1	1
2	58	Perc_200_Hz	1	1
2	59	Perc_200_Hz	1	1
2	60	Perc_200_Hz	1	1
2	1	Phys_200_Hz	0	1
2	2	Phys_200_Hz	1	1
2	3	Phys_200_Hz	0	0
2	4	Phys_200_Hz	1	1
2	5	Phys_200_Hz	1	1
2	6	Phys_200_Hz	0	0
2	7	Phys_200_Hz	1	1
2	8	Phys_200_Hz	1	1
2	9	Phys_200_Hz	1	1
2	10	Phys_200_Hz	1	1
2	11	Phys_200_Hz	0	0
2	12	Phys_200_Hz	1	1
2	13	Phys_200_Hz	0	0
2	14	Phys_200_Hz	0	0
2	15	Phys_200_Hz	1	1
2	16	Phys_200_Hz	1	1
2	17	Phys_200_Hz	0	0
2	18	Phys_200_Hz	0	0
2	19	Phys_200_Hz	0	0
2	20	Phys_200_Hz	0	0
2	21	Phys_200_Hz	0	1
2	22	Phys_200_Hz	1	1
2	23	Phys_200_Hz	0	0
2	24	Phys_200_Hz	0	0
2	25	Phys_200_Hz	0	0
2	26	Phys_200_Hz	0	0
2	27	Phys_200_Hz	1	1
2	28	Phys_200_Hz	0	0
2	29	Phys_200_Hz	0	0
2	30	Phys_200_Hz	0	0
2	31	Phys_200_Hz	1	1
2	32	Phys_200_Hz	0	0
2	33	Phys_200_Hz	0	0
2	34	Phys_200_Hz	1	1
2	35	Phys_200_Hz	0	0
2	36	Phys_200_Hz	1	1
2	37	Phys_200_Hz	0	0
2	38	Phys_200_Hz	1	1
2	39	Phys_200_Hz	0	1
2	40	Phys_200_Hz	1	1
2	41	Phys_200_Hz	1	1
2	42	Phys_200_Hz	1	1
2	43	Phys_200_Hz	1	1
2	44	Phys_200_Hz	0	0
2	45	Phys_200_Hz	1	1
2	46	Phys_200_Hz	1	1
2	47	Phys_200_Hz	1	1
2	48	Phys_200_Hz	0	0
2	49	Phys_200_Hz	0	0
2	50	Phys_200_Hz	1	1
2	51	Phys_200_Hz	1	1
2	52	Phys_200_Hz	1	1
2	53	Phys_200_Hz	1	1
2	54	Phys_200_Hz	1	1
2	55	Phys_200_Hz	0	0
2	56	Phys_200_Hz	1	1
2	57	Phys_200_Hz	0	0
2	58	Phys_200_Hz	0	0
2	59	Phys_200_Hz	0	0
2	60	Phys_200_Hz	1	1
4	1	50_Hz	0	0
4	2	50_Hz	1	1
4	3	50_Hz	0	0
4	4	50_Hz	0	0
4	5	50_Hz	0	0
4	6	50_Hz	1	1
4	7	50_Hz	1	1
4	8	50_Hz	0	1
4	9	50_Hz	1	0
4	10	50_Hz	1	1
4	11	50_Hz	0	1
4	12	50_Hz	1	1
4	13	50_Hz	1	1
4	14	50_Hz	0	1
4	15	50_Hz	0	1
4	16	50_Hz	1	1
4	17	50_Hz	0	0
4	18	50_Hz	0	0
4	19	50_Hz	0	0
4	20	50_Hz	1	0
4	21	50_Hz	1	0
4	22	50_Hz	0	0
4	23	50_Hz	0	1
4	24	50_Hz	0	0
4	25	50_Hz	0	0
4	26	50_Hz	0	0
4	27	50_Hz	0	0
4	28	50_Hz	1	1
4	29	50_Hz	0	1
4	30	50_Hz	0	0
4	31	50_Hz	1	1
4	32	50_Hz	1	1
4	33	50_Hz	1	0
4	34	50_Hz	1	1
4	35	50_Hz	1	0
4	36	50_Hz	0	1
4	37	50_Hz	0	1
4	38	50_Hz	0	0
4	39	50_Hz	0	0
4	40	50_Hz	0	0
4	41	50_Hz	0	1
4	42	50_Hz	1	1
4	43	50_Hz	0	1
4	44	50_Hz	0	1
4	45	50_Hz	0	0
4	46	50_Hz	1	0
4	47	50_Hz	1	1
4	48	50_Hz	0	0
4	49	50_Hz	1	0
4	50	50_Hz	0	1
4	51	50_Hz	1	1
4	52	50_Hz	1	1
4	53	50_Hz	1	0
4	54	50_Hz	1	0
4	55	50_Hz	1	1
4	56	50_Hz	1	0
4	57	50_Hz	1	1
4	58	50_Hz	1	1
4	59	50_Hz	1	1
4	60	50_Hz	1	1
4	1	Perc_200_Hz	1	1
4	2	Perc_200_Hz	0	0
4	3	Perc_200_Hz	1	1
4	4	Perc_200_Hz	0	0
4	5	Perc_200_Hz	1	1
4	6	Perc_200_Hz	0	0
4	7	Perc_200_Hz	0	0
4	8	Perc_200_Hz	0	1
4	9	Perc_200_Hz	0	1
4	10	Perc_200_Hz	1	1
4	11	Perc_200_Hz	1	1
4	12	Perc_200_Hz	1	1
4	13	Perc_200_Hz	0	1
4	14	Perc_200_Hz	1	1
4	15	Perc_200_Hz	0	1
4	16	Perc_200_Hz	0	1
4	17	Perc_200_Hz	0	0
4	18	Perc_200_Hz	1	1
4	19	Perc_200_Hz	0	0
4	20	Perc_200_Hz	1	1
4	21	Perc_200_Hz	1	1
4	22	Perc_200_Hz	0	0
4	23	Perc_200_Hz	0	0
4	24	Perc_200_Hz	1	1
4	25	Perc_200_Hz	0	0
4	26	Perc_200_Hz	0	0
4	27	Perc_200_Hz	0	0
4	28	Perc_200_Hz	1	1
4	29	Perc_200_Hz	0	0
4	30	Perc_200_Hz	1	1
4	31	Perc_200_Hz	1	1
4	32	Perc_200_Hz	1	1
4	33	Perc_200_Hz	0	0
4	34	Perc_200_Hz	0	1
4	35	Perc_200_Hz	0	1
4	36	Perc_200_Hz	1	1
4	37	Perc_200_Hz	1	0
4	38	Perc_200_Hz	1	1
4	39	Perc_200_Hz	0	1
4	40	Perc_200_Hz	1	1
4	41	Perc_200_Hz	0	1
4	42	Perc_200_Hz	1	1
4	43	Perc_200_Hz	1	1
4	44	Perc_200_Hz	0	0
4	45	Perc_200_Hz	1	1
4	46	Perc_200_Hz	0	1
4	47	Perc_200_Hz	0	0
4	48	Perc_200_Hz	1	1
4	49	Perc_200_Hz	1	0
4	50	Perc_200_Hz	1	1
4	51	Perc_200_Hz	1	1
4	52	Perc_200_Hz	0	0
4	53	Perc_200_Hz	1	1
4	54	Perc_200_Hz	1	1
4	55	Perc_200_Hz	0	1
4	56	Perc_200_Hz	1	1
4	57	Perc_200_Hz	0	0
4	58	Perc_200_Hz	1	1
4	59	Perc_200_Hz	0	0
4	60	Perc_200_Hz	0	1
4	1	Phys_200_Hz	1	1
4	2	Phys_200_Hz	1	1
4	3	Phys_200_Hz	1	1
4	4	Phys_200_Hz	1	1
4	5	Phys_200_Hz	0	1
4	6	Phys_200_Hz	1	1
4	7	Phys_200_Hz	0	0
4	8	Phys_200_Hz	1	1
4	9	Phys_200_Hz	0	0
4	10	Phys_200_Hz	0	0
4	11	Phys_200_Hz	1	0
4	12	Phys_200_Hz	0	0
4	13	Phys_200_Hz	0	1
4	14	Phys_200_Hz	1	0
4	15	Phys_200_Hz	1	0
4	16	Phys_200_Hz	1	1
4	17	Phys_200_Hz	0	0
4	18	Phys_200_Hz	1	1
4	19	Phys_200_Hz	0	0
4	20	Phys_200_Hz	0	1
4	21	Phys_200_Hz	0	1
4	22	Phys_200_Hz	0	0
4	23	Phys_200_Hz	0	0
4	24	Phys_200_Hz	1	1
4	25	Phys_200_Hz	0	0
4	26	Phys_200_Hz	0	0
4	27	Phys_200_Hz	0	0
4	28	Phys_200_Hz	1	1
4	29	Phys_200_Hz	1	1
4	30	Phys_200_Hz	0	0
4	31	Phys_200_Hz	1	1
4	32	Phys_200_Hz	0	0
4	33	Phys_200_Hz	0	1
4	34	Phys_200_Hz	1	1
4	35	Phys_200_Hz	0	0
4	36	Phys_200_Hz	0	1
4	37	Phys_200_Hz	1	1
4	38	Phys_200_Hz	1	1
4	39	Phys_200_Hz	1	1
4	40	Phys_200_Hz	1	1
4	41	Phys_200_Hz	0	1
4	42	Phys_200_Hz	0	1
4	43	Phys_200_Hz	0	0
4	44	Phys_200_Hz	0	1
4	45	Phys_200_Hz	0	1
4	46	Phys_200_Hz	0	0
4	47	Phys_200_Hz	0	0
4	48	Phys_200_Hz	1	1
4	49	Phys_200_Hz	1	1
4	50	Phys_200_Hz	0	0
4	51	Phys_200_Hz	1	1
4	52	Phys_200_Hz	1	1
4	53	Phys_200_Hz	1	1
4	54	Phys_200_Hz	1	1
4	55	Phys_200_Hz	1	1
4	56	Phys_200_Hz	0	1
4	57	Phys_200_Hz	0	1
4	58	Phys_200_Hz	1	1
4	59	Phys_200_Hz	1	1
4	60	Phys_200_Hz	1	1
5	1	50_Hz	0	0
5	2	50_Hz	1	1
5	3	50_Hz	0	0
5	4	50_Hz	0	0
5	5	50_Hz	1	1
5	6	50_Hz	0	0
5	7	50_Hz	1	1
5	8	50_Hz	1	1
5	9	50_Hz	1	1
5	10	50_Hz	0	1
5	11	50_Hz	1	1
5	12	50_Hz	0	0
5	13	50_Hz	1	0
5	14	50_Hz	0	0
5	15	50_Hz	1	0
5	16	50_Hz	1	0
5	17	50_Hz	1	0
5	18	50_Hz	1	0
5	19	50_Hz	1	0
5	20	50_Hz	0	0
5	21	50_Hz	1	0
5	22	50_Hz	0	0
5	23	50_Hz	0	0
5	24	50_Hz	1	1
5	25	50_Hz	0	0
5	26	50_Hz	0	0
5	27	50_Hz	1	1
5	28	50_Hz	0	0
5	29	50_Hz	1	0
5	30	50_Hz	0	0
5	31	50_Hz	0	0
5	32	50_Hz	0	0
5	33	50_Hz	0	0
5	34	50_Hz	0	0
5	35	50_Hz	1	0
5	36	50_Hz	0	0
5	37	50_Hz	0	0
5	38	50_Hz	1	1
5	39	50_Hz	0	0
5	40	50_Hz	1	0
5	41	50_Hz	1	1
5	42	50_Hz	1	0
5	43	50_Hz	1	0
5	44	50_Hz	0	0
5	45	50_Hz	0	0
5	46	50_Hz	0	0
5	47	50_Hz	0	0
5	48	50_Hz	1	1
5	49	50_Hz	1	0
5	50	50_Hz	1	0
5	51	50_Hz	1	0
5	52	50_Hz	1	0
5	53	50_Hz	1	0
5	54	50_Hz	1	0
5	55	50_Hz	0	0
5	56	50_Hz	0	0
5	57	50_Hz	0	0
5	58	50_Hz	1	1
5	59	50_Hz	0	0
5	60	50_Hz	0	0
5	1	Perc_200_Hz	0	0
5	2	Perc_200_Hz	1	1
5	3	Perc_200_Hz	1	1
5	4	Perc_200_Hz	1	1
5	5	Perc_200_Hz	1	1
5	6	Perc_200_Hz	1	1
5	7	Perc_200_Hz	1	1
5	8	Perc_200_Hz	0	0
5	9	Perc_200_Hz	0	0
5	10	Perc_200_Hz	0	0
5	11	Perc_200_Hz	0	0
5	12	Perc_200_Hz	1	1
5	13	Perc_200_Hz	0	1
5	14	Perc_200_Hz	1	1
5	15	Perc_200_Hz	0	0
5	16	Perc_200_Hz	1	1
5	17	Perc_200_Hz	0	0
5	18	Perc_200_Hz	1	0
5	19	Perc_200_Hz	0	0
5	20	Perc_200_Hz	0	0
5	21	Perc_200_Hz	1	0
5	22	Perc_200_Hz	0	0
5	23	Perc_200_Hz	1	0
5	24	Perc_200_Hz	1	0
5	25	Perc_200_Hz	0	0
5	26	Perc_200_Hz	1	0
5	27	Perc_200_Hz	1	0
5	28	Perc_200_Hz	1	1
5	29	Perc_200_Hz	1	1
5	30	Perc_200_Hz	0	0
5	31	Perc_200_Hz	0	0
5	32	Perc_200_Hz	1	1
5	33	Perc_200_Hz	1	1
5	34	Perc_200_Hz	0	0
5	35	Perc_200_Hz	0	0
5	36	Perc_200_Hz	1	1
5	37	Perc_200_Hz	0	0
5	38	Perc_200_Hz	0	0
5	39	Perc_200_Hz	0	0
5	40	Perc_200_Hz	0	0
5	41	Perc_200_Hz	0	0
5	42	Perc_200_Hz	0	0
5	43	Perc_200_Hz	1	1
5	44	Perc_200_Hz	1	1
5	45	Perc_200_Hz	0	0
5	46	Perc_200_Hz	0	0
5	47	Perc_200_Hz	0	0
5	48	Perc_200_Hz	0	0
5	49	Perc_200_Hz	0	0
5	50	Perc_200_Hz	0	0
5	51	Perc_200_Hz	1	1
5	52	Perc_200_Hz	1	1
5	53	Perc_200_Hz	1	1
5	54	Perc_200_Hz	1	1
5	55	Perc_200_Hz	1	1
5	56	Perc_200_Hz	1	1
5	57	Perc_200_Hz	0	0
5	58	Perc_200_Hz	0	0
5	59	Perc_200_Hz	1	1
5	60	Perc_200_Hz	1	1
5	1	Phys_200_Hz	0	0
5	2	Phys_200_Hz	1	1
5	3	Phys_200_Hz	1	1
5	4	Phys_200_Hz	1	1
5	5	Phys_200_Hz	1	1
5	6	Phys_200_Hz	0	0
5	7	Phys_200_Hz	0	0
5	8	Phys_200_Hz	1	1
5	9	Phys_200_Hz	0	0
5	10	Phys_200_Hz	0	0
5	11	Phys_200_Hz	1	1
5	12	Phys_200_Hz	0	0
5	13	Phys_200_Hz	1	1
5	14	Phys_200_Hz	1	1
5	15	Phys_200_Hz	0	0
5	16	Phys_200_Hz	0	0
5	17	Phys_200_Hz	1	1
5	18	Phys_200_Hz	0	0
5	19	Phys_200_Hz	1	1
5	20	Phys_200_Hz	0	0
5	21	Phys_200_Hz	0	0
5	22	Phys_200_Hz	0	0
5	23	Phys_200_Hz	0	0
5	24	Phys_200_Hz	0	0
5	25	Phys_200_Hz	1	1
5	26	Phys_200_Hz	0	0
5	27	Phys_200_Hz	1	1
5	28	Phys_200_Hz	0	0
5	29	Phys_200_Hz	1	1
5	30	Phys_200_Hz	1	1
5	31	Phys_200_Hz	1	1
5	32	Phys_200_Hz	1	1
5	33	Phys_200_Hz	0	0
5	34	Phys_200_Hz	0	0
5	35	Phys_200_Hz	1	1
5	36	Phys_200_Hz	0	0
5	37	Phys_200_Hz	0	0
5	38	Phys_200_Hz	0	0
5	39	Phys_200_Hz	0	0
5	40	Phys_200_Hz	0	0
5	41	Phys_200_Hz	0	0
5	42	Phys_200_Hz	0	0
5	43	Phys_200_Hz	1	0
5	44	Phys_200_Hz	0	0
5	45	Phys_200_Hz	1	0
5	46	Phys_200_Hz	1	0
5	47	Phys_200_Hz	0	0
5	48	Phys_200_Hz	1	1
5	49	Phys_200_Hz	0	0
5	50	Phys_200_Hz	1	1
5	51	Phys_200_Hz	1	1
5	52	Phys_200_Hz	1	1
5	53	Phys_200_Hz	0	0
5	54	Phys_200_Hz	1	1
5	55	Phys_200_Hz	1	1
5	56	Phys_200_Hz	1	1
5	57	Phys_200_Hz	1	1
5	58	Phys_200_Hz	1	1
5	59	Phys_200_Hz	0	0
5	60	Phys_200_Hz	1	1
7	1	50_Hz	0	0
7	2	50_Hz	0	0
7	3	50_Hz	1	1
7	4	50_Hz	1	1
7	5	50_Hz	1	1
7	6	50_Hz	0	0
7	7	50_Hz	1	1
7	8	50_Hz	1	1
7	9	50_Hz	0	0
7	10	50_Hz	1	1
7	11	50_Hz	1	1
7	12	50_Hz	1	1
7	13	50_Hz	0	0
7	14	50_Hz	1	1
7	15	50_Hz	0	0
7	16	50_Hz	0	0
7	17	50_Hz	0	0
7	18	50_Hz	1	1
7	19	50_Hz	0	0
7	20	50_Hz	0	0
7	21	50_Hz	1	1
7	22	50_Hz	1	1
7	23	50_Hz	1	1
7	24	50_Hz	1	1
7	25	50_Hz	0	0
7	26	50_Hz	0	0
7	27	50_Hz	0	0
7	28	50_Hz	1	1
7	29	50_Hz	1	1
7	30	50_Hz	0	0
7	31	50_Hz	1	1
7	32	50_Hz	1	1
7	33	50_Hz	1	1
7	34	50_Hz	0	0
7	35	50_Hz	1	1
7	36	50_Hz	0	0
7	37	50_Hz	0	0
7	38	50_Hz	0	0
7	39	50_Hz	1	1
7	40	50_Hz	0	0
7	41	50_Hz	1	1
7	42	50_Hz	1	1
7	43	50_Hz	0	0
7	44	50_Hz	1	1
7	45	50_Hz	0	0
7	46	50_Hz	1	1
7	47	50_Hz	0	0
7	48	50_Hz	1	1
7	49	50_Hz	1	1
7	50	50_Hz	0	0
7	51	50_Hz	1	1
7	52	50_Hz	0	0
7	53	50_Hz	0	0
7	54	50_Hz	0	0
7	55	50_Hz	1	1
7	56	50_Hz	0	0
7	57	50_Hz	1	1
7	58	50_Hz	0	0
7	59	50_Hz	0	0
7	60	50_Hz	0	0
7	1	Perc_200_Hz	1	1
7	2	Perc_200_Hz	0	0
7	3	Perc_200_Hz	1	1
7	4	Perc_200_Hz	0	0
7	5	Perc_200_Hz	0	0
7	6	Perc_200_Hz	1	1
7	7	Perc_200_Hz	1	1
7	8	Perc_200_Hz	0	0
7	9	Perc_200_Hz	1	1
7	10	Perc_200_Hz	0	0
7	11	Perc_200_Hz	0	0
7	12	Perc_200_Hz	0	0
7	13	Perc_200_Hz	0	0
7	14	Perc_200_Hz	1	1
7	15	Perc_200_Hz	0	0
7	16	Perc_200_Hz	1	1
7	17	Perc_200_Hz	1	1
7	18	Perc_200_Hz	0	0
7	19	Perc_200_Hz	1	1
7	20	Perc_200_Hz	0	0
7	21	Perc_200_Hz	1	1
7	22	Perc_200_Hz	0	0
7	23	Perc_200_Hz	0	0
7	24	Perc_200_Hz	0	0
7	25	Perc_200_Hz	0	0
7	26	Perc_200_Hz	0	0
7	27	Perc_200_Hz	1	1
7	28	Perc_200_Hz	0	0
7	29	Perc_200_Hz	0	0
7	30	Perc_200_Hz	0	0
7	31	Perc_200_Hz	1	1
7	32	Perc_200_Hz	1	1
7	33	Perc_200_Hz	0	0
7	34	Perc_200_Hz	0	0
7	35	Perc_200_Hz	1	1
7	36	Perc_200_Hz	0	0
7	37	Perc_200_Hz	1	1
7	38	Perc_200_Hz	0	0
7	39	Perc_200_Hz	0	0
7	40	Perc_200_Hz	0	0
7	41	Perc_200_Hz	0	0
7	42	Perc_200_Hz	1	1
7	43	Perc_200_Hz	1	1
7	44	Perc_200_Hz	1	1
7	45	Perc_200_Hz	0	0
7	46	Perc_200_Hz	1	1
7	47	Perc_200_Hz	0	0
7	48	Perc_200_Hz	0	0
7	49	Perc_200_Hz	1	1
7	50	Perc_200_Hz	1	1
7	51	Perc_200_Hz	1	1
7	52	Perc_200_Hz	0	0
7	53	Perc_200_Hz	1	1
7	54	Perc_200_Hz	1	1
7	55	Perc_200_Hz	1	1
7	56	Perc_200_Hz	1	1
7	57	Perc_200_Hz	1	1
7	58	Perc_200_Hz	1	1
7	59	Perc_200_Hz	1	1
7	60	Perc_200_Hz	1	1
7	1	Phys_200_Hz	1	1
7	2	Phys_200_Hz	1	1
7	3	Phys_200_Hz	0	0
7	4	Phys_200_Hz	1	1
7	5	Phys_200_Hz	1	1
7	6	Phys_200_Hz	0	0
7	7	Phys_200_Hz	0	0
7	8	Phys_200_Hz	1	1
7	9	Phys_200_Hz	1	1
7	10	Phys_200_Hz	1	1
7	11	Phys_200_Hz	1	1
7	12	Phys_200_Hz	1	1
7	13	Phys_200_Hz	0	0
7	14	Phys_200_Hz	1	1
7	15	Phys_200_Hz	0	0
7	16	Phys_200_Hz	1	1
7	17	Phys_200_Hz	0	0
7	18	Phys_200_Hz	1	1
7	19	Phys_200_Hz	0	0
7	20	Phys_200_Hz	0	0
7	21	Phys_200_Hz	0	0
7	22	Phys_200_Hz	1	1
7	23	Phys_200_Hz	0	0
7	24	Phys_200_Hz	1	1
7	25	Phys_200_Hz	0	0
7	26	Phys_200_Hz	1	1
7	27	Phys_200_Hz	1	1
7	28	Phys_200_Hz	1	1
7	29	Phys_200_Hz	0	0
7	30	Phys_200_Hz	0	0
7	31	Phys_200_Hz	1	1
7	32	Phys_200_Hz	0	0
7	33	Phys_200_Hz	0	0
7	34	Phys_200_Hz	1	1
7	35	Phys_200_Hz	0	0
7	36	Phys_200_Hz	0	0
7	37	Phys_200_Hz	1	1
7	38	Phys_200_Hz	0	0
7	39	Phys_200_Hz	0	0
7	40	Phys_200_Hz	1	1
7	41	Phys_200_Hz	1	1
7	42	Phys_200_Hz	0	0
7	43	Phys_200_Hz	0	0
7	44	Phys_200_Hz	1	1
7	45	Phys_200_Hz	0	0
7	46	Phys_200_Hz	1	1
7	47	Phys_200_Hz	1	1
7	48	Phys_200_Hz	0	0
7	49	Phys_200_Hz	1	1
7	50	Phys_200_Hz	1	1
7	51	Phys_200_Hz	0	0
7	52	Phys_200_Hz	1	1
7	53	Phys_200_Hz	0	0
7	54	Phys_200_Hz	0	0
7	55	Phys_200_Hz	0	0
7	56	Phys_200_Hz	1	1
7	57	Phys_200_Hz	1	1
7	58	Phys_200_Hz	0	0
7	59	Phys_200_Hz	0	0
7	60	Phys_200_Hz	0	0
8	1	50_Hz	0	0
8	2	50_Hz	1	1
8	3	50_Hz	0	0
8	4	50_Hz	1	1
8	5	50_Hz	1	1
8	6	50_Hz	1	1
8	7	50_Hz	1	1
8	8	50_Hz	0	0
8	9	50_Hz	0	0
8	10	50_Hz	0	0
8	11	50_Hz	0	0
8	12	50_Hz	0	0
8	13	50_Hz	0	0
8	14	50_Hz	1	1
8	15	50_Hz	0	0
8	16	50_Hz	1	1
8	17	50_Hz	1	1
8	18	50_Hz	1	1
8	19	50_Hz	0	0
8	20	50_Hz	0	0
8	21	50_Hz	0	0
8	22	50_Hz	0	0
8	23	50_Hz	1	1
8	24	50_Hz	1	1
8	25	50_Hz	1	1
8	26	50_Hz	0	0
8	27	50_Hz	0	0
8	28	50_Hz	0	0
8	29	50_Hz	1	1
8	30	50_Hz	1	1
8	31	50_Hz	0	0
8	32	50_Hz	1	1
8	33	50_Hz	1	1
8	34	50_Hz	1	1
8	35	50_Hz	1	1
8	36	50_Hz	0	0
8	37	50_Hz	0	0
8	38	50_Hz	0	0
8	39	50_Hz	1	1
8	40	50_Hz	0	0
8	41	50_Hz	1	1
8	42	50_Hz	0	0
8	43	50_Hz	1	1
8	44	50_Hz	0	0
8	45	50_Hz	1	1
8	46	50_Hz	0	0
8	47	50_Hz	1	1
8	48	50_Hz	1	1
8	49	50_Hz	0	0
8	50	50_Hz	0	0
8	51	50_Hz	1	1
8	52	50_Hz	1	1
8	53	50_Hz	1	1
8	54	50_Hz	0	0
8	55	50_Hz	1	1
8	56	50_Hz	0	0
8	57	50_Hz	0	0
8	58	50_Hz	1	1
8	59	50_Hz	0	0
8	60	50_Hz	1	1
8	1	Perc_200_Hz	1	1
8	2	Perc_200_Hz	0	0
8	3	Perc_200_Hz	0	0
8	4	Perc_200_Hz	1	1
8	5	Perc_200_Hz	1	0
8	6	Perc_200_Hz	0	0
8	7	Perc_200_Hz	0	0
8	8	Perc_200_Hz	1	0
8	9	Perc_200_Hz	1	0
8	10	Perc_200_Hz	0	0
8	11	Perc_200_Hz	1	1
8	12	Perc_200_Hz	1	1
8	13	Perc_200_Hz	1	1
8	14	Perc_200_Hz	1	1
8	15	Perc_200_Hz	1	1
8	16	Perc_200_Hz	0	0
8	17	Perc_200_Hz	0	0
8	18	Perc_200_Hz	0	0
8	19	Perc_200_Hz	0	0
8	20	Perc_200_Hz	0	0
8	21	Perc_200_Hz	0	0
8	22	Perc_200_Hz	0	0
8	23	Perc_200_Hz	0	0
8	24	Perc_200_Hz	0	0
8	25	Perc_200_Hz	1	1
8	26	Perc_200_Hz	1	1
8	27	Perc_200_Hz	1	1
8	28	Perc_200_Hz	0	0
8	29	Perc_200_Hz	0	0
8	30	Perc_200_Hz	1	1
8	31	Perc_200_Hz	0	0
8	32	Perc_200_Hz	0	0
8	33	Perc_200_Hz	1	1
8	34	Perc_200_Hz	0	0
8	35	Perc_200_Hz	0	0
8	36	Perc_200_Hz	0	0
8	37	Perc_200_Hz	0	0
8	38	Perc_200_Hz	0	0
8	39	Perc_200_Hz	1	1
8	40	Perc_200_Hz	0	0
8	41	Perc_200_Hz	1	1
8	42	Perc_200_Hz	0	0
8	43	Perc_200_Hz	0	0
8	44	Perc_200_Hz	0	0
8	45	Perc_200_Hz	0	0
8	46	Perc_200_Hz	0	0
8	47	Perc_200_Hz	0	0
8	48	Perc_200_Hz	1	1
8	49	Perc_200_Hz	1	1
8	50	Perc_200_Hz	1	1
8	51	Perc_200_Hz	1	1
8	52	Perc_200_Hz	1	1
8	53	Perc_200_Hz	1	1
8	54	Perc_200_Hz	1	1
8	55	Perc_200_Hz	1	1
8	56	Perc_200_Hz	1	1
8	57	Perc_200_Hz	1	1
8	58	Perc_200_Hz	1	1
8	59	Perc_200_Hz	1	1
8	60	Perc_200_Hz	1	1
8	1	Phys_200_Hz	1	1
8	2	Phys_200_Hz	0	0
8	3	Phys_200_Hz	1	1
8	4	Phys_200_Hz	1	1
8	5	Phys_200_Hz	0	0
8	6	Phys_200_Hz	1	1
8	7	Phys_200_Hz	0	0
8	8	Phys_200_Hz	0	0
8	9	Phys_200_Hz	1	1
8	10	Phys_200_Hz	1	1
8	11	Phys_200_Hz	0	0
8	12	Phys_200_Hz	0	0
8	13	Phys_200_Hz	1	1
8	14	Phys_200_Hz	0	0
8	15	Phys_200_Hz	0	0
8	16	Phys_200_Hz	0	0
8	17	Phys_200_Hz	1	1
8	18	Phys_200_Hz	1	1
8	19	Phys_200_Hz	0	0
8	20	Phys_200_Hz	0	0
8	21	Phys_200_Hz	1	1
8	22	Phys_200_Hz	0	0
8	23	Phys_200_Hz	1	1
8	24	Phys_200_Hz	0	0
8	25	Phys_200_Hz	1	1
8	26	Phys_200_Hz	1	1
8	27	Phys_200_Hz	1	1
8	28	Phys_200_Hz	0	0
8	29	Phys_200_Hz	1	1
8	30	Phys_200_Hz	0	0
8	31	Phys_200_Hz	0	0
8	32	Phys_200_Hz	0	0
8	33	Phys_200_Hz	1	1
8	34	Phys_200_Hz	1	0
8	35	Phys_200_Hz	0	0
8	36	Phys_200_Hz	0	0
8	37	Phys_200_Hz	1	0
8	38	Phys_200_Hz	1	0
8	39	Phys_200_Hz	1	0
8	40	Phys_200_Hz	1	0
8	41	Phys_200_Hz	0	0
8	42	Phys_200_Hz	1	1
8	43	Phys_200_Hz	1	1
8	44	Phys_200_Hz	1	1
8	45	Phys_200_Hz	0	0
8	46	Phys_200_Hz	1	1
8	47	Phys_200_Hz	0	0
8	48	Phys_200_Hz	1	1
8	49	Phys_200_Hz	0	0
8	50	Phys_200_Hz	1	1
8	51	Phys_200_Hz	1	1
8	52	Phys_200_Hz	0	0
8	53	Phys_200_Hz	0	0
8	54	Phys_200_Hz	0	0
8	55	Phys_200_Hz	1	1
8	56	Phys_200_Hz	1	1
8	57	Phys_200_Hz	0	0
8	58	Phys_200_Hz	0	0
8	59	Phys_200_Hz	0	0
8	60	Phys_200_Hz	0	0
9	1	50_Hz	1	1
9	2	50_Hz	1	1
9	3	50_Hz	0	0
9	4	50_Hz	0	0
9	5	50_Hz	0	0
9	6	50_Hz	1	1
9	7	50_Hz	0	0
9	8	50_Hz	0	0
9	9	50_Hz	0	0
9	10	50_Hz	1	1
9	11	50_Hz	0	0
9	12	50_Hz	1	1
9	13	50_Hz	1	1
9	14	50_Hz	1	1
9	15	50_Hz	1	1
9	16	50_Hz	0	0
9	17	50_Hz	1	1
9	18	50_Hz	1	1
9	19	50_Hz	0	0
9	20	50_Hz	1	1
9	21	50_Hz	0	0
9	22	50_Hz	1	1
9	23	50_Hz	1	1
9	24	50_Hz	0	0
9	25	50_Hz	1	1
9	26	50_Hz	0	0
9	27	50_Hz	1	1
9	28	50_Hz	0	0
9	29	50_Hz	1	1
9	30	50_Hz	1	1
9	31	50_Hz	0	0
9	32	50_Hz	1	1
9	33	50_Hz	0	0
9	34	50_Hz	1	1
9	35	50_Hz	1	1
9	36	50_Hz	0	0
9	37	50_Hz	0	0
9	38	50_Hz	1	1
9	39	50_Hz	1	0
9	40	50_Hz	1	1
9	41	50_Hz	0	0
9	42	50_Hz	0	0
9	43	50_Hz	0	0
9	44	50_Hz	0	0
9	45	50_Hz	0	0
9	46	50_Hz	1	1
9	47	50_Hz	0	0
9	48	50_Hz	0	0
9	49	50_Hz	0	0
9	50	50_Hz	0	0
9	51	50_Hz	0	0
9	52	50_Hz	1	1
9	53	50_Hz	1	1
9	54	50_Hz	1	1
9	55	50_Hz	0	0
9	56	50_Hz	0	0
9	57	50_Hz	1	1
9	58	50_Hz	0	0
9	59	50_Hz	1	1
9	60	50_Hz	1	1
9	1	Perc_200_Hz	0	0
9	2	Perc_200_Hz	1	1
9	3	Perc_200_Hz	0	0
9	4	Perc_200_Hz	1	1
9	5	Perc_200_Hz	1	0
9	6	Perc_200_Hz	0	1
9	7	Perc_200_Hz	1	0
9	8	Perc_200_Hz	0	0
9	9	Perc_200_Hz	1	0
9	10	Perc_200_Hz	0	0
9	11	Perc_200_Hz	1	0
9	12	Perc_200_Hz	1	0
9	13	Perc_200_Hz	0	0
9	14	Perc_200_Hz	1	0
9	15	Perc_200_Hz	1	0
9	16	Perc_200_Hz	1	0
9	17	Perc_200_Hz	0	0
9	18	Perc_200_Hz	1	1
9	19	Perc_200_Hz	0	0
9	20	Perc_200_Hz	1	1
9	21	Perc_200_Hz	1	1
9	22	Perc_200_Hz	1	1
9	23	Perc_200_Hz	1	1
9	24	Perc_200_Hz	0	0
9	25	Perc_200_Hz	0	0
9	26	Perc_200_Hz	0	0
9	27	Perc_200_Hz	0	0
9	28	Perc_200_Hz	1	1
9	29	Perc_200_Hz	1	1
9	30	Perc_200_Hz	1	1
9	31	Perc_200_Hz	0	0
9	32	Perc_200_Hz	1	1
9	33	Perc_200_Hz	1	1
9	34	Perc_200_Hz	0	0
9	35	Perc_200_Hz	0	0
9	36	Perc_200_Hz	0	0
9	37	Perc_200_Hz	1	1
9	38	Perc_200_Hz	1	1
9	39	Perc_200_Hz	0	0
9	40	Perc_200_Hz	0	0
9	41	Perc_200_Hz	1	1
9	42	Perc_200_Hz	1	1
9	43	Perc_200_Hz	1	1
9	44	Perc_200_Hz	1	1
9	45	Perc_200_Hz	0	0
9	46	Perc_200_Hz	1	1
9	47	Perc_200_Hz	1	1
9	48	Perc_200_Hz	0	0
9	49	Perc_200_Hz	0	0
9	50	Perc_200_Hz	0	0
9	51	Perc_200_Hz	1	1
9	52	Perc_200_Hz	1	1
9	53	Perc_200_Hz	0	0
9	54	Perc_200_Hz	0	0
9	55	Perc_200_Hz	0	0
9	56	Perc_200_Hz	0	0
9	57	Perc_200_Hz	0	0
9	58	Perc_200_Hz	0	0
9	59	Perc_200_Hz	0	0
9	60	Perc_200_Hz	0	0
9	1	Phys_200_Hz	1	1
9	2	Phys_200_Hz	0	0
9	3	Phys_200_Hz	1	1
9	4	Phys_200_Hz	0	0
9	5	Phys_200_Hz	0	0
9	6	Phys_200_Hz	0	0
9	7	Phys_200_Hz	1	1
9	8	Phys_200_Hz	1	1
9	9	Phys_200_Hz	0	0
9	10	Phys_200_Hz	1	1
9	11	Phys_200_Hz	1	1
9	12	Phys_200_Hz	0	0
9	13	Phys_200_Hz	1	1
9	14	Phys_200_Hz	0	0
9	15	Phys_200_Hz	1	1
9	16	Phys_200_Hz	1	1
9	17	Phys_200_Hz	1	1
9	18	Phys_200_Hz	1	1
9	19	Phys_200_Hz	1	1
9	20	Phys_200_Hz	0	0
9	21	Phys_200_Hz	0	0
9	22	Phys_200_Hz	0	0
9	23	Phys_200_Hz	1	1
9	24	Phys_200_Hz	1	1
9	25	Phys_200_Hz	0	0
9	26	Phys_200_Hz	1	1
9	27	Phys_200_Hz	1	1
9	28	Phys_200_Hz	1	1
9	29	Phys_200_Hz	1	1
9	30	Phys_200_Hz	1	1
9	31	Phys_200_Hz	0	0
9	32	Phys_200_Hz	1	1
9	33	Phys_200_Hz	1	1
9	34	Phys_200_Hz	1	1
9	35	Phys_200_Hz	0	0
9	36	Phys_200_Hz	0	0
9	37	Phys_200_Hz	1	1
9	38	Phys_200_Hz	1	1
9	39	Phys_200_Hz	1	1
9	40	Phys_200_Hz	1	1
9	41	Phys_200_Hz	1	1
9	42	Phys_200_Hz	0	0
9	43	Phys_200_Hz	0	0
9	44	Phys_200_Hz	0	0
9	45	Phys_200_Hz	0	0
9	46	Phys_200_Hz	1	1
9	47	Phys_200_Hz	1	1
9	48	Phys_200_Hz	1	1
9	49	Phys_200_Hz	0	0
9	50	Phys_200_Hz	0	0
9	51	Phys_200_Hz	0	0
9	52	Phys_200_Hz	0	0
9	53	Phys_200_Hz	0	0
9	54	Phys_200_Hz	0	0
9	55	Phys_200_Hz	0	0
9	56	Phys_200_Hz	0	0
9	57	Phys_200_Hz	0	0
9	58	Phys_200_Hz	0	0
9	59	Phys_200_Hz	0	0
9	60	Phys_200_Hz	0	0
10	1	50_Hz	0	1
10	2	50_Hz	1	0
10	3	50_Hz	0	0
10	4	50_Hz	0	1
10	5	50_Hz	0	0
10	6	50_Hz	1	1
10	7	50_Hz	1	0
10	8	50_Hz	1	1
10	9	50_Hz	0	1
10	10	50_Hz	0	0
10	11	50_Hz	0	1
10	12	50_Hz	1	0
10	13	50_Hz	0	0
10	14	50_Hz	0	1
10	15	50_Hz	1	0
10	16	50_Hz	0	1
10	17	50_Hz	0	0
10	18	50_Hz	1	0
10	19	50_Hz	0	0
10	20	50_Hz	0	0
10	21	50_Hz	0	0
10	22	50_Hz	0	1
10	23	50_Hz	1	0
10	24	50_Hz	1	0
10	25	50_Hz	1	0
10	26	50_Hz	1	1
10	27	50_Hz	1	0
10	28	50_Hz	0	0
10	29	50_Hz	0	1
10	30	50_Hz	1	0
10	31	50_Hz	0	0
10	32	50_Hz	1	1
10	33	50_Hz	1	0
10	34	50_Hz	0	0
10	35	50_Hz	0	0
10	36	50_Hz	1	0
10	37	50_Hz	1	0
10	38	50_Hz	1	1
10	39	50_Hz	1	0
10	40	50_Hz	1	0
10	41	50_Hz	0	1
10	42	50_Hz	0	0
10	43	50_Hz	1	1
10	44	50_Hz	1	0
10	45	50_Hz	0	0
10	46	50_Hz	0	0
10	47	50_Hz	0	0
10	48	50_Hz	1	1
10	49	50_Hz	1	0
10	50	50_Hz	1	0
10	51	50_Hz	0	1
10	52	50_Hz	0	0
10	53	50_Hz	0	0
10	54	50_Hz	0	1
10	55	50_Hz	0	0
10	56	50_Hz	1	0
10	57	50_Hz	1	0
10	58	50_Hz	1	0
10	59	50_Hz	1	1
10	60	50_Hz	1	1
10	1	Perc_200_Hz	0	0
10	2	Perc_200_Hz	0	1
10	3	Perc_200_Hz	0	1
10	4	Perc_200_Hz	1	1
10	5	Perc_200_Hz	0	0
10	6	Perc_200_Hz	1	1
10	7	Perc_200_Hz	1	1
10	8	Perc_200_Hz	1	1
10	9	Perc_200_Hz	1	1
10	10	Perc_200_Hz	0	0
10	11	Perc_200_Hz	0	0
10	12	Perc_200_Hz	1	1
10	13	Perc_200_Hz	0	1
10	14	Perc_200_Hz	0	0
10	15	Perc_200_Hz	0	0
10	16	Perc_200_Hz	1	1
10	17	Perc_200_Hz	0	0
10	18	Perc_200_Hz	0	0
10	19	Perc_200_Hz	1	1
10	20	Perc_200_Hz	0	1
10	21	Perc_200_Hz	0	0
10	22	Perc_200_Hz	1	1
10	23	Perc_200_Hz	0	0
10	24	Perc_200_Hz	0	0
10	25	Perc_200_Hz	1	1
10	26	Perc_200_Hz	0	0
10	27	Perc_200_Hz	1	1
10	28	Perc_200_Hz	1	0
10	29	Perc_200_Hz	1	1
10	30	Perc_200_Hz	1	1
10	31	Perc_200_Hz	1	0
10	32	Perc_200_Hz	1	0
10	33	Perc_200_Hz	1	1
10	34	Perc_200_Hz	1	0
10	35	Perc_200_Hz	1	0
10	36	Perc_200_Hz	1	1
10	37	Perc_200_Hz	0	0
10	38	Perc_200_Hz	1	1
10	39	Perc_200_Hz	0	0
10	40	Perc_200_Hz	0	0
10	41	Perc_200_Hz	1	1
10	42	Perc_200_Hz	1	1
10	43	Perc_200_Hz	1	1
10	44	Perc_200_Hz	0	0
10	45	Perc_200_Hz	0	1
10	46	Perc_200_Hz	1	1
10	47	Perc_200_Hz	0	1
10	48	Perc_200_Hz	0	0
10	49	Perc_200_Hz	0	0
10	50	Perc_200_Hz	1	1
10	51	Perc_200_Hz	0	0
10	52	Perc_200_Hz	1	1
10	53	Perc_200_Hz	0	0
10	54	Perc_200_Hz	1	1
10	55	Perc_200_Hz	0	0
10	56	Perc_200_Hz	1	1
10	57	Perc_200_Hz	1	1
10	58	Perc_200_Hz	0	0
10	59	Perc_200_Hz	0	0
10	60	Perc_200_Hz	0	0
10	1	Phys_200_Hz	0	1
10	2	Phys_200_Hz	0	0
10	3	Phys_200_Hz	0	0
10	4	Phys_200_Hz	1	1
10	5	Phys_200_Hz	1	1
10	6	Phys_200_Hz	1	1
10	7	Phys_200_Hz	1	1
10	8	Phys_200_Hz	0	0
10	9	Phys_200_Hz	0	0
10	10	Phys_200_Hz	0	0
10	11	Phys_200_Hz	0	1
10	12	Phys_200_Hz	0	0
10	13	Phys_200_Hz	0	1
10	14	Phys_200_Hz	1	1
10	15	Phys_200_Hz	0	0
10	16	Phys_200_Hz	0	0
10	17	Phys_200_Hz	0	0
10	18	Phys_200_Hz	0	0
10	19	Phys_200_Hz	0	0
10	20	Phys_200_Hz	0	0
10	21	Phys_200_Hz	1	1
10	22	Phys_200_Hz	0	0
10	23	Phys_200_Hz	0	0
10	24	Phys_200_Hz	0	1
10	25	Phys_200_Hz	1	1
10	26	Phys_200_Hz	1	1
10	27	Phys_200_Hz	0	0
10	28	Phys_200_Hz	1	0
10	29	Phys_200_Hz	0	0
10	30	Phys_200_Hz	1	1
10	31	Phys_200_Hz	0	0
11	1	50_Hz	1	1
11	2	50_Hz	0	0
11	3	50_Hz	0	0
11	4	50_Hz	1	1
11	5	50_Hz	0	0
11	6	50_Hz	0	0
11	7	50_Hz	0	0
11	8	50_Hz	1	1
11	9	50_Hz	1	1
11	10	50_Hz	1	1
11	11	50_Hz	0	0
11	12	50_Hz	1	1
11	13	50_Hz	1	1
11	14	50_Hz	1	1
11	15	50_Hz	1	1
11	16	50_Hz	1	1
11	17	50_Hz	0	0
11	18	50_Hz	1	1
11	19	50_Hz	0	0
11	20	50_Hz	1	1
11	21	50_Hz	1	1
11	22	50_Hz	0	0
11	23	50_Hz	1	0
11	24	50_Hz	0	0
11	25	50_Hz	0	0
11	26	50_Hz	1	1
11	27	50_Hz	1	1
11	28	50_Hz	1	1
11	29	50_Hz	0	0
11	30	50_Hz	1	1
11	31	50_Hz	1	1
11	32	50_Hz	1	1
11	33	50_Hz	1	1
11	34	50_Hz	0	0
11	35	50_Hz	0	0
11	36	50_Hz	1	1
11	37	50_Hz	0	0
11	38	50_Hz	1	1
11	39	50_Hz	1	1
11	40	50_Hz	1	1
11	41	50_Hz	1	1
11	42	50_Hz	1	1
11	43	50_Hz	0	0
11	44	50_Hz	1	1
11	45	50_Hz	0	0
11	46	50_Hz	0	0
11	47	50_Hz	1	1
11	48	50_Hz	1	1
11	49	50_Hz	0	0
11	50	50_Hz	0	0
11	51	50_Hz	0	0
11	52	50_Hz	0	0
11	53	50_Hz	0	0
11	54	50_Hz	0	0
11	55	50_Hz	0	0
11	56	50_Hz	0	0
11	57	50_Hz	0	0
11	58	50_Hz	0	0
11	59	50_Hz	0	0
11	60	50_Hz	0	0
11	1	Perc_200_Hz	1	1
11	2	Perc_200_Hz	0	0
11	3	Perc_200_Hz	0	0
11	4	Perc_200_Hz	0	0
11	5	Perc_200_Hz	0	0
11	6	Perc_200_Hz	0	0
11	7	Perc_200_Hz	1	1
11	8	Perc_200_Hz	1	1
11	9	Perc_200_Hz	0	0
11	10	Perc_200_Hz	0	0
11	11	Perc_200_Hz	1	1
11	12	Perc_200_Hz	0	0
11	13	Perc_200_Hz	0	0
11	14	Perc_200_Hz	1	1
11	15	Perc_200_Hz	1	1
11	16	Perc_200_Hz	1	1
11	17	Perc_200_Hz	0	0
11	18	Perc_200_Hz	0	0
11	19	Perc_200_Hz	1	1
11	20	Perc_200_Hz	0	0
11	21	Perc_200_Hz	1	1
11	22	Perc_200_Hz	0	0
11	23	Perc_200_Hz	1	1
11	24	Perc_200_Hz	1	1
11	25	Perc_200_Hz	1	1
11	26	Perc_200_Hz	1	1
11	27	Perc_200_Hz	1	1
11	28	Perc_200_Hz	0	0
11	29	Perc_200_Hz	0	0
11	30	Perc_200_Hz	1	1
11	31	Perc_200_Hz	0	0
11	32	Perc_200_Hz	0	0
11	33	Perc_200_Hz	1	1
11	34	Perc_200_Hz	1	1
11	35	Perc_200_Hz	0	0
11	36	Perc_200_Hz	1	1
11	37	Perc_200_Hz	0	0
11	38	Perc_200_Hz	0	0
11	39	Perc_200_Hz	1	1
11	40	Perc_200_Hz	1	1
11	41	Perc_200_Hz	1	1
11	42	Perc_200_Hz	0	0
11	43	Perc_200_Hz	0	0
11	44	Perc_200_Hz	0	0
11	45	Perc_200_Hz	0	0
11	46	Perc_200_Hz	1	1
11	47	Perc_200_Hz	1	1
11	48	Perc_200_Hz	0	0
11	49	Perc_200_Hz	0	0
11	50	Perc_200_Hz	0	0
11	51	Perc_200_Hz	1	1
11	52	Perc_200_Hz	0	0
11	53	Perc_200_Hz	0	0
11	54	Perc_200_Hz	0	0
11	55	Perc_200_Hz	1	1
11	56	Perc_200_Hz	1	1
11	57	Perc_200_Hz	1	1
11	58	Perc_200_Hz	1	1
11	59	Perc_200_Hz	1	1
11	60	Perc_200_Hz	1	1
11	1	Phys_200_Hz	0	0
11	2	Phys_200_Hz	1	1
11	3	Phys_200_Hz	1	1
11	4	Phys_200_Hz	1	1
11	5	Phys_200_Hz	0	0
11	6	Phys_200_Hz	0	0
11	7	Phys_200_Hz	1	1
11	8	Phys_200_Hz	0	0
11	9	Phys_200_Hz	0	0
11	10	Phys_200_Hz	1	0
11	11	Phys_200_Hz	0	0
11	12	Phys_200_Hz	0	0
11	13	Phys_200_Hz	0	0
11	14	Phys_200_Hz	0	0
11	15	Phys_200_Hz	0	0
11	16	Phys_200_Hz	0	0
11	17	Phys_200_Hz	1	1
11	18	Phys_200_Hz	0	0
11	19	Phys_200_Hz	0	0
11	20	Phys_200_Hz	1	1
11	21	Phys_200_Hz	1	1
11	22	Phys_200_Hz	1	1
11	23	Phys_200_Hz	1	1
11	24	Phys_200_Hz	0	0
11	25	Phys_200_Hz	1	1
11	26	Phys_200_Hz	0	1
11	27	Phys_200_Hz	0	0
11	28	Phys_200_Hz	1	1
11	29	Phys_200_Hz	1	1
11	30	Phys_200_Hz	0	0
11	31	Phys_200_Hz	0	0
11	32	Phys_200_Hz	1	1
11	33	Phys_200_Hz	1	1
11	34	Phys_200_Hz	0	0
11	35	Phys_200_Hz	1	1
11	36	Phys_200_Hz	1	1
11	37	Phys_200_Hz	1	1
11	38	Phys_200_Hz	0	0
11	39	Phys_200_Hz	0	0
11	40	Phys_200_Hz	0	0
11	41	Phys_200_Hz	0	0
11	42	Phys_200_Hz	0	0
11	43	Phys_200_Hz	0	0
11	44	Phys_200_Hz	1	1
11	45	Phys_200_Hz	1	1
11	46	Phys_200_Hz	1	1
11	47	Phys_200_Hz	1	1
11	48	Phys_200_Hz	1	1
11	49	Phys_200_Hz	0	0
11	50	Phys_200_Hz	1	1
11	51	Phys_200_Hz	1	1
11	52	Phys_200_Hz	0	0
11	53	Phys_200_Hz	1	1
11	54	Phys_200_Hz	0	0
11	55	Phys_200_Hz	0	0
11	56	Phys_200_Hz	0	0
11	57	Phys_200_Hz	1	1
11	58	Phys_200_Hz	1	1
11	59	Phys_200_Hz	1	1
11	60	Phys_200_Hz	1	1
12	1	50_Hz	1	0
12	2	50_Hz	1	0
12	3	50_Hz	1	1
12	4	50_Hz	1	0
12	5	50_Hz	0	0
12	6	50_Hz	0	0
12	7	50_Hz	0	1
12	8	50_Hz	1	0
12	9	50_Hz	0	0
12	10	50_Hz	1	1
12	11	50_Hz	1	0
12	12	50_Hz	1	0
12	13	50_Hz	1	1
12	14	50_Hz	1	0
12	15	50_Hz	1	0
12	16	50_Hz	0	0
12	17	50_Hz	0	0
12	18	50_Hz	0	0
12	19	50_Hz	1	0
12	20	50_Hz	1	1
12	21	50_Hz	0	0
12	22	50_Hz	0	0
12	23	50_Hz	1	1
12	24	50_Hz	1	1
12	25	50_Hz	1	1
12	26	50_Hz	0	0
12	27	50_Hz	1	1
12	28	50_Hz	0	1
12	29	50_Hz	1	1
12	30	50_Hz	1	1
12	31	50_Hz	0	0
12	32	50_Hz	1	0
12	33	50_Hz	1	1
12	34	50_Hz	1	0
12	35	50_Hz	1	0
12	36	50_Hz	0	0
12	37	50_Hz	1	1
12	38	50_Hz	0	0
12	39	50_Hz	1	1
12	40	50_Hz	1	0
12	41	50_Hz	0	0
12	42	50_Hz	1	0
12	43	50_Hz	1	0
12	44	50_Hz	1	0
12	45	50_Hz	0	0
12	46	50_Hz	0	0
12	47	50_Hz	0	0
12	48	50_Hz	1	1
12	49	50_Hz	0	0
12	50	50_Hz	0	0
12	51	50_Hz	0	0
12	52	50_Hz	0	0
12	53	50_Hz	0	0
12	54	50_Hz	0	0
12	55	50_Hz	0	1
12	56	50_Hz	0	0
12	57	50_Hz	0	1
12	58	50_Hz	0	0
12	59	50_Hz	0	1
12	60	50_Hz	0	0
12	1	Perc_200_Hz	0	0
12	2	Perc_200_Hz	1	1
12	3	Perc_200_Hz	1	1
12	4	Perc_200_Hz	0	0
12	5	Perc_200_Hz	0	0
12	6	Perc_200_Hz	1	1
12	7	Perc_200_Hz	0	0
12	8	Perc_200_Hz	1	1
12	9	Perc_200_Hz	0	0
12	10	Perc_200_Hz	0	0
12	11	Perc_200_Hz	1	1
12	12	Perc_200_Hz	1	1
12	13	Perc_200_Hz	1	1
12	14	Perc_200_Hz	1	1
12	15	Perc_200_Hz	0	0
12	16	Perc_200_Hz	0	0
12	17	Perc_200_Hz	0	0
12	18	Perc_200_Hz	1	1
12	19	Perc_200_Hz	0	0
12	20	Perc_200_Hz	0	0
12	21	Perc_200_Hz	0	0
12	22	Perc_200_Hz	1	1
12	23	Perc_200_Hz	0	0
12	24	Perc_200_Hz	1	1
12	25	Perc_200_Hz	0	0
12	26	Perc_200_Hz	0	0
12	27	Perc_200_Hz	1	1
12	28	Perc_200_Hz	1	1
12	29	Perc_200_Hz	1	1
12	30	Perc_200_Hz	1	1
12	31	Perc_200_Hz	0	0
12	32	Perc_200_Hz	1	1
12	33	Perc_200_Hz	0	0
12	34	Perc_200_Hz	1	0
12	35	Perc_200_Hz	0	0
12	36	Perc_200_Hz	0	0
12	37	Perc_200_Hz	0	0
12	38	Perc_200_Hz	1	0
12	39	Perc_200_Hz	0	0
12	40	Perc_200_Hz	1	0
12	41	Perc_200_Hz	1	0
12	42	Perc_200_Hz	0	0
12	43	Perc_200_Hz	0	0
12	44	Perc_200_Hz	1	0
12	45	Perc_200_Hz	1	0
12	46	Perc_200_Hz	1	0
12	47	Perc_200_Hz	1	0
12	48	Perc_200_Hz	1	0
12	49	Perc_200_Hz	1	0
12	50	Perc_200_Hz	1	1
12	51	Perc_200_Hz	1	1
12	52	Perc_200_Hz	0	0
12	53	Perc_200_Hz	1	1
12	54	Perc_200_Hz	0	0
12	55	Perc_200_Hz	0	0
12	56	Perc_200_Hz	0	0
12	57	Perc_200_Hz	1	1
12	58	Perc_200_Hz	0	0
12	59	Perc_200_Hz	0	0
12	60	Perc_200_Hz	0	0
12	1	Phys_200_Hz	1	1
12	2	Phys_200_Hz	0	0
12	3	Phys_200_Hz	0	0
12	4	Phys_200_Hz	0	0
12	5	Phys_200_Hz	0	0
12	6	Phys_200_Hz	1	1
12	7	Phys_200_Hz	0	0
12	8	Phys_200_Hz	1	1
12	9	Phys_200_Hz	0	0
12	10	Phys_200_Hz	1	1
12	11	Phys_200_Hz	1	1
12	12	Phys_200_Hz	1	1
12	13	Phys_200_Hz	0	0
12	14	Phys_200_Hz	0	0
12	15	Phys_200_Hz	0	0
12	16	Phys_200_Hz	1	1
12	17	Phys_200_Hz	0	0
12	18	Phys_200_Hz	1	1
12	19	Phys_200_Hz	0	0
12	20	Phys_200_Hz	1	1
12	21	Phys_200_Hz	0	0
12	22	Phys_200_Hz	1	1
12	23	Phys_200_Hz	0	0
12	24	Phys_200_Hz	0	0
12	25	Phys_200_Hz	1	1
12	26	Phys_200_Hz	0	0
12	27	Phys_200_Hz	0	0
12	28	Phys_200_Hz	1	1
12	29	Phys_200_Hz	0	0
12	30	Phys_200_Hz	1	1
12	31	Phys_200_Hz	0	0
12	32	Phys_200_Hz	1	1
12	33	Phys_200_Hz	1	1
12	34	Phys_200_Hz	0	0
12	35	Phys_200_Hz	0	0
12	36	Phys_200_Hz	0	0
12	37	Phys_200_Hz	0	0
12	38	Phys_200_Hz	1	1
12	39	Phys_200_Hz	1	1
12	40	Phys_200_Hz	0	0
12	41	Phys_200_Hz	0	0
12	42	Phys_200_Hz	1	1
12	43	Phys_200_Hz	0	0
12	44	Phys_200_Hz	0	0
12	45	Phys_200_Hz	1	1
12	46	Phys_200_Hz	0	0
12	47	Phys_200_Hz	0	0
12	48	Phys_200_Hz	0	0
12	49	Phys_200_Hz	1	1
12	50	Phys_200_Hz	0	0
12	51	Phys_200_Hz	1	1
12	52	Phys_200_Hz	1	1
12	53	Phys_200_Hz	1	1
12	54	Phys_200_Hz	1	1
12	55	Phys_200_Hz	1	1
12	56	Phys_200_Hz	1	1
12	57	Phys_200_Hz	1	1
12	58	Phys_200_Hz	1	1
12	59	Phys_200_Hz	1	1
12	60	Phys_200_Hz	1	1
13	1	50_Hz	0	0
13	2	50_Hz	1	1
13	3	50_Hz	0	0
13	4	50_Hz	0	0
13	5	50_Hz	1	0
13	6	50_Hz	1	0
13	7	50_Hz	0	0
13	8	50_Hz	1	0
13	9	50_Hz	0	0
13	10	50_Hz	0	0
13	11	50_Hz	0	0
13	12	50_Hz	0	0
13	13	50_Hz	1	0
13	14	50_Hz	0	0
13	15	50_Hz	0	0
13	16	50_Hz	0	0
13	17	50_Hz	1	0
13	18	50_Hz	0	0
13	19	50_Hz	0	0
13	20	50_Hz	1	1
13	21	50_Hz	1	1
13	22	50_Hz	0	0
13	23	50_Hz	1	1
13	24	50_Hz	1	0
13	25	50_Hz	0	0
13	26	50_Hz	0	0
13	27	50_Hz	0	0
13	28	50_Hz	0	0
13	29	50_Hz	1	1
13	30	50_Hz	0	0
13	31	50_Hz	1	1
13	32	50_Hz	1	1
13	33	50_Hz	0	0
13	34	50_Hz	0	0
13	35	50_Hz	1	1
13	36	50_Hz	1	1
13	37	50_Hz	1	1
13	38	50_Hz	1	0
13	39	50_Hz	0	0
13	40	50_Hz	0	0
13	41	50_Hz	1	0
13	42	50_Hz	1	0
13	43	50_Hz	0	0
13	44	50_Hz	1	0
13	45	50_Hz	0	0
13	46	50_Hz	1	1
13	47	50_Hz	0	0
13	48	50_Hz	1	0
13	49	50_Hz	0	0
13	50	50_Hz	1	0
13	51	50_Hz	0	0
13	52	50_Hz	0	0
13	53	50_Hz	1	1
13	54	50_Hz	0	0
13	55	50_Hz	1	1
13	56	50_Hz	1	1
13	57	50_Hz	1	1
13	58	50_Hz	1	1
13	59	50_Hz	1	0
13	60	50_Hz	1	1
13	1	Perc_200_Hz	1	1
13	2	Perc_200_Hz	1	1
13	3	Perc_200_Hz	1	1
13	4	Perc_200_Hz	0	0
13	5	Perc_200_Hz	1	1
13	6	Perc_200_Hz	1	1
13	7	Perc_200_Hz	1	1
13	8	Perc_200_Hz	0	0
13	9	Perc_200_Hz	0	0
13	10	Perc_200_Hz	0	0
13	11	Perc_200_Hz	0	0
13	12	Perc_200_Hz	0	0
13	13	Perc_200_Hz	1	1
13	14	Perc_200_Hz	1	1
13	15	Perc_200_Hz	1	1
13	16	Perc_200_Hz	1	1
13	17	Perc_200_Hz	1	1
13	18	Perc_200_Hz	1	1
13	19	Perc_200_Hz	0	0
13	20	Perc_200_Hz	1	1
13	21	Perc_200_Hz	1	1
13	22	Perc_200_Hz	1	1
13	23	Perc_200_Hz	1	1
13	24	Perc_200_Hz	0	0
13	25	Perc_200_Hz	1	1
13	26	Perc_200_Hz	1	1
13	27	Perc_200_Hz	1	1
13	28	Perc_200_Hz	0	0
13	29	Perc_200_Hz	0	0
13	30	Perc_200_Hz	0	0
13	31	Perc_200_Hz	1	1
13	32	Perc_200_Hz	1	1
13	33	Perc_200_Hz	0	0
13	34	Perc_200_Hz	1	1
13	35	Perc_200_Hz	0	0
13	36	Perc_200_Hz	1	1
13	37	Perc_200_Hz	0	0
13	38	Perc_200_Hz	1	1
13	39	Perc_200_Hz	1	1
13	40	Perc_200_Hz	1	1
13	41	Perc_200_Hz	1	1
13	42	Perc_200_Hz	1	1
13	43	Perc_200_Hz	0	0
13	44	Perc_200_Hz	1	1
13	45	Perc_200_Hz	1	1
13	46	Perc_200_Hz	0	0
13	47	Perc_200_Hz	0	0
13	48	Perc_200_Hz	0	0
13	49	Perc_200_Hz	0	0
13	50	Perc_200_Hz	0	0
13	51	Perc_200_Hz	0	0
13	52	Perc_200_Hz	0	0
13	53	Perc_200_Hz	0	0
13	54	Perc_200_Hz	0	0
13	55	Perc_200_Hz	0	0
13	56	Perc_200_Hz	0	0
13	57	Perc_200_Hz	0	0
13	58	Perc_200_Hz	0	0
13	59	Perc_200_Hz	0	0
13	60	Perc_200_Hz	0	0
13	1	Phys_200_Hz	0	0
13	2	Phys_200_Hz	1	1
13	3	Phys_200_Hz	1	1
13	4	Phys_200_Hz	1	1
13	5	Phys_200_Hz	1	1
13	6	Phys_200_Hz	1	1
13	7	Phys_200_Hz	0	0
13	8	Phys_200_Hz	1	1
13	9	Phys_200_Hz	1	1
13	10	Phys_200_Hz	0	0
13	11	Phys_200_Hz	0	0
13	12	Phys_200_Hz	1	1
13	13	Phys_200_Hz	0	0
13	14	Phys_200_Hz	1	1
13	15	Phys_200_Hz	0	0
13	16	Phys_200_Hz	0	0
13	17	Phys_200_Hz	1	1
13	18	Phys_200_Hz	0	0
13	19	Phys_200_Hz	0	0
13	20	Phys_200_Hz	1	1
13	21	Phys_200_Hz	1	1
13	22	Phys_200_Hz	1	1
13	23	Phys_200_Hz	0	0
13	24	Phys_200_Hz	0	0
13	25	Phys_200_Hz	1	1
13	26	Phys_200_Hz	1	1
13	27	Phys_200_Hz	1	1
13	28	Phys_200_Hz	0	0
13	29	Phys_200_Hz	0	0
13	30	Phys_200_Hz	1	1
13	31	Phys_200_Hz	1	1
13	32	Phys_200_Hz	1	1
13	33	Phys_200_Hz	0	0
13	34	Phys_200_Hz	1	1
13	35	Phys_200_Hz	0	0
13	36	Phys_200_Hz	1	1
13	37	Phys_200_Hz	0	0
13	38	Phys_200_Hz	1	1
13	39	Phys_200_Hz	0	0
13	40	Phys_200_Hz	0	0
13	41	Phys_200_Hz	1	1
13	42	Phys_200_Hz	0	0
13	43	Phys_200_Hz	1	1
13	44	Phys_200_Hz	0	0
13	45	Phys_200_Hz	0	0
13	46	Phys_200_Hz	0	0
13	47	Phys_200_Hz	0	0
13	48	Phys_200_Hz	0	0
13	49	Phys_200_Hz	0	0
13	50	Phys_200_Hz	1	1
13	51	Phys_200_Hz	0	0
13	52	Phys_200_Hz	0	0
13	53	Phys_200_Hz	0	0
13	54	Phys_200_Hz	1	1
13	55	Phys_200_Hz	0	0
13	56	Phys_200_Hz	0	0
13	57	Phys_200_Hz	1	1
13	58	Phys_200_Hz	1	1
13	59	Phys_200_Hz	1	1
13	60	Phys_200_Hz	1	1
14	1	50_Hz	0	0
14	2	50_Hz	0	0
14	3	50_Hz	1	1
14	4	50_Hz	0	0
14	5	50_Hz	1	1
14	6	50_Hz	0	0
14	7	50_Hz	0	0
14	8	50_Hz	0	0
14	9	50_Hz	0	0
14	10	50_Hz	0	0
14	11	50_Hz	1	1
14	12	50_Hz	1	1
14	13	50_Hz	1	1
14	14	50_Hz	1	1
14	15	50_Hz	1	1
14	16	50_Hz	0	0
14	17	50_Hz	0	0
14	18	50_Hz	1	1
14	19	50_Hz	0	0
14	20	50_Hz	1	1
14	21	50_Hz	1	1
14	22	50_Hz	0	1
14	23	50_Hz	0	0
14	24	50_Hz	0	0
14	25	50_Hz	1	1
14	26	50_Hz	0	0
14	27	50_Hz	1	1
14	28	50_Hz	1	1
14	29	50_Hz	1	1
14	30	50_Hz	1	1
14	31	50_Hz	0	0
14	32	50_Hz	0	0
14	33	50_Hz	1	1
14	34	50_Hz	0	0
14	35	50_Hz	0	0
14	36	50_Hz	1	1
14	37	50_Hz	1	1
14	38	50_Hz	1	1
14	39	50_Hz	1	1
14	40	50_Hz	1	1
14	41	50_Hz	1	1
14	42	50_Hz	1	1
14	43	50_Hz	0	0
14	44	50_Hz	1	1
14	45	50_Hz	0	0
[truncated: 2,295 more rows]

## Sheet: C
Tables of Means for Experiments 1-4
Percentage_of_False_Alarms: percentage of 'one point' responses to Catch Trials averaged across blocks
Experiment 1: Physically-matched stimuli
							50 Hz		200 Hz
Participant_Number	Gender	Age	Intensity_of_200Hz_Stimulus	Percentage_of_False_Alarms	Excluded	Note	Index	Palm	Index	Palm
1	0	27	1	11.25	0	None	27.9375	17.7812	24.1562	22.75
2	1	21	1	13.5922	0	None	22.4062	27.375	12.0625	7.96875
3	0	22	1	7.77778	0	None	24.75	25.375	8.6875	10.2188
4	1	29	1	13.8462	0	None	20.4688	17.4375	21.8125	10.7812
5	1	20	1	21.5909	0	None	21.9628	19.0417	10.175	9.3125
6	1	24	1	8.4507	0	None	26.75	22.625	16.5417	9.40625
7	1	19	1	41.9355	1	FA ≥ 40%	15.6875	9.84375	30.6875	10.8438
8	0	34	1	38.2979	0	None	10.125	20.9125	21.5	15.8646
9	1	29	1	24.0964	0	None	22.25	21.5667	19.7188	15.6875
10	1	24	1	8.53659	0	None	26	31.0625	8.96875	8.21875
11	0	20	1	26.0274	0	None	15.25	24.3438	15.4375	23.375
12	0	29	1	NaN	1	No sensation	NaN	NaN	NaN	NaN
13	1	22	1	48.6726	1	FA ≥ 40%	8.09375	16.375	20.7812	18.0625
14	1	20	1	9.58904	0	None	31.75	29	30.9688	29.9688
15	1	23	1	19.5122	0	None	9.21875	7.875	10.3125	10.9062
Experiment 2: Perceptually-matched stimuli
Participant_Number	Gender	Age	Intensity_of_200Hz_Stimulus	Percentage_of_False_Alarms	Excluded	Note	50 Hz	200 Hz
1	1	24	0.71	33.6583	0	None	32.375	29.0625
2	1	31	0.94	27.1837	0	None	26.1875	43.1667
3	0	38	0.86	0	0	None	43.4167	55.2917
4	1	21	0.55	18.1288	0	None	40.8958	24.3125
5	0	34	0.61	16.5729	0	None	42.7917	36.7083
6	1	33	0.65	13.4722	0	None	28.0417	12.5
7	1	22	0.73	1.85185	0	None	40.3125	49.4792
8	1	33	0.94	38.6461	0	None	19.2708	22.0625
9	1	23	0.72	6.66667	0	None	28.7083	22.6875
10	1	18	0.71	28.1761	0	None	36.1875	33.3667
11	1	22	0.6	2.94872	0	None	39.4583	42.5625
12	0	24	0.49	4.99109	0	None	34.4583	41.8958
Experiment 3: Effect of stimulus detectability
							2PD			d'			C
Participant_Number	Gender	Age	Intensity_of_200Hz_Stimulus	Percentage_of_False_Alarms	Excluded	Note	50 Hz	Phys_200 Hz	Perc_200 Hz	50 Hz	Phys_200 Hz	Perc_200 Hz	50 Hz	Phys_200 Hz	Perc_200 Hz
1	1	23	0.63	14.2308	0	None	21.1667	18.7917	32.6667	3.4096	4.25609	4.25609	0.423247	0	0
2	0	28	0.56	39.3651	1	No instructions	29.125	28.75	36.25	0.865095	3.4096	3.4096	-0.0918528	-0.423247	0.423247
3	1	20	NaN	NaN	1	No sensation	NaN	NaN	NaN	NaN	NaN	NaN	NaN	NaN	NaN
4	0	24	0.54	32.0411	0	None	40.5938	20.3438	38.0625	0.684074	1.5349	1.75443	-0.0886901	-0.514102	-0.623869
5	0	18	0.41	11.2698	0	None	17.5312	8.4375	16.3438	1.58057	3.4096	2.67554	1.04363	0.423247	0.496147
6	NaN	NaN	NaN	NaN	1	Technical issues	NaN	NaN	NaN	NaN	NaN	NaN	NaN	NaN	NaN
7	1	33	0.51	17.1154	0	None	12.0938	8.375	20.1875	4.25609	4.25609	4.25609	0	0	0
8	1	20	0.46	2.77778	0	None	25.3125	33.8125	34.9375	4.25609	3.09547	3.4096	0	0.580312	0.423247
9	1	28	NaN	NaN	1	No sensation	NaN	NaN	NaN	NaN	NaN	NaN	NaN	NaN	NaN
10	0	32	0.64	37.5	0	None	27.375	16.6562	18.9375	-0.183706	2.15769	1.80904	0.432548	-0.202704	-0.0629002
11	1	23	0.47	24.504	0	None	32.5625	37.3438	38.0938	3.96196	3.66783	4.25609	0.147065	0	0
12	0	24	0.78	11.1111	1	No instructions	27.5625	37.7812	23.8438	0.88377	4.25609	2.55877	0.525537	0	0.848659
13	1	23	0.44	1.51515	0	None	23.5	28.875	35.0938	2.29594	4.25609	4.25609	0.980076	0	0
14	1	27	0.42	22.7381	0	None	19.0625	25.4062	22.6562	3.96196	4.25609	3.62913	-0.147065	0	-0.31348
15	1	24	0.54	8.30694	0	None	32.0938	38.7812	33.3125	2.5631	3.4096	2.56183	0	0.423247	0.553001
16	1	33	0.48	12.8054	0	None	40.75	35.4688	44.375	0.757151	3.4096	3.335	0.902976	-0.423247	0.166414
17	1	27	0.63	39.6642	1	FA ≥ 40%	28.625	28.5312	24.9375	1.18232	4.25609	4.25609	0.250463	0	0
18	0	23	0.46	5.78704	0	None	33.0312	28.9062	36.6562	1.68324	3.62913	3.96196	-1.11022e-16	-0.31348	-0.147065
19	1	20	0.43	18.8736	0	None	23.8438	9.875	13.0312	2.5631	4.25609	3.23882	0	0	0.508637
20	0	25	0.51	25.58	0	None	23.9688	19.9062	18.125	0.895807	3.4096	2.80134	0.28001	0.423247	0.433247
21	0	21	0.39	9.72222	0	None	33.8125	34.7188	47.6875	2.12317	2.85596	2.96967	0.219965	0.700066	0.643212
22	1	21	0.54	27.9142	0	None	35.3438	24.6875	29.2812	2.61186	3.96196	3.4096	-0.195157	-0.147065	-0.423247
23	0	33	0.56	19.6911	0	None	37.3438	35.0312	26.0625	0.0900325	3.23882	3.11547	0.385711	-0.508637	-0.276182
24	1	24	0.44	15.6645	0	None	27.2812	26.3438	38.0938	3.96196	4.25609	4.25609	-0.147065	0	0
25	1	19	0.56	26.1869	0	None	22.4062	25.875	12.5	3.66783	3.62913	3.23882	0	0.31348	0.508637
26	1	21	0.36	7.39418	0	None	26.5	8.25	42.6562	2.85596	3.62913	2.46874	0.700066	-0.31348	0.893675
Experiment 4: LDV data
				2PD			Peak-to-peak_displacement_(μm)_at_2PDT			Peak-to-peak_displacement_(μm)_at_55_mm
Participant_Number	Gender	Age	Intensity_of_200Hz_Stimulus	50 Hz	Phys_200 Hz	Perc_200 Hz	50 Hz	Phys_200 Hz	Perc_200 Hz	50 Hz	Phys_200 Hz	Perc_200 Hz
1	0	35	0.535	34	28	35	8.69	4.27	1.45	9.8	4.79	1.43
2	0	23	0.522	34	26	45	4.99	3.23	0.728	7.61	3.09	0.925
3	0	34	0.419	39	31	26	9.51	4.22	0.533	8.85	5.96	1.04
4	0	30	0.4	41	31	39	5.27	3.72	0.56	6.16	3.79	0.695
